# Supplementary material for: Circular RNA circCORO1C promotes laryngeal squamous cell carcinoma progression by modulating the let-7c-5p/PBX3 axis
Source: Mol Cancer. 2020 Jun 2;19:99. doi: 10.1186/s12943-020-01215-4 (PMC7265647; doi:10.1186/s12943-020-01215-4)
Supplement: Supplementary file 1 — Additional file 1: Table S1. Clinical features of 57 LSCC samples for RNA sequencing. Table S2. Clinical features of 107 LSCC samples for qPCR validation. Table S3. Differentially expressed circRNAs in LSCC tissues. Table S4. Differentially expressed miRNAs in LSCC tissues. Table S5. Differentially expressed mRNAs in LSCC tissues. Table S6. Primer sequences for RT-PCR and qPCR analysis. Table S7. Prediction of circCORO1C and miRNA interaction by seedVicious. Table S8. let-7c-5p target gene prediction by ENCORI. Table S9. Intersection of predicted let-7c-5p targets and upregulated mRNAs in LSCC tissues [file 12943_2020_1215_MOESM1_ESM.zip › Table S3. Differentailly expressed circRNAs in LSCC.xlsx]

## Sheet: Sheet1
Table S3. Differentially expressed circRNAs in LSCC tissues.
ID	log2Fold Change (LSCC/ANM)	fold change (LSCC/ANM)	pval	padj
hg19_circ_0000421	-1.0019	0.499342	0.00017287	0.0044756
hg19_circ_0000447	0.55871	1.47295	3.0638e-05	0.0011091
hg19_circ_0000475	-1.6521	0.318177	0.00023711	0.0057134
hg19_circ_0000505	3.1375	8.79998	1.2051e-05	0.00050213
hg19_circ_0000895	2.4288	5.38445	0.0031749	0.039933
hg19_circ_0000960	-2.4568	0.18215	0.00070897	0.01316
hg19_circ_0000963	-2.2821	0.205598	0.0040617	0.048498
hg19_circ_0000964	-2.8494	0.138754	6.6777e-07	4.3082e-05
hg19_circ_0000966	-2.5802	0.167218	2.9431e-06	0.00015395
hg19_circ_0000969	-2.2614	0.208569	0.00066724	0.01256
hg19_circ_0001013	0.66433	1.58483	0.0014351	0.02278
hg19_circ_0001070	0.81006	1.75328	2.2946e-06	0.00012573
hg19_circ_0001138	-2.695	0.154427	0.0022881	0.031682
hg19_circ_0001252	2.5838	5.99517	0.00052479	0.01037
hg19_circ_0001630	-2.4984	0.176973	0.0041345	0.049147
hg19_circ_0001783	2.0312	4.08745	0.0037907	0.045947
hg19_circ_0001786	-3.1372	0.11366	0.00053007	0.010445
hg19_circ_0002184	2.8172	7.04793	2.4733e-05	0.00092894
hg19_circ_0002193	2.0637	4.18057	0.0037844	0.045941
hg19_circ_0002682	1.9084	3.75393	1.9677e-07	1.5022e-05
hg19_circ_0002685	1.518	2.86394	3.9878e-13	2.1268e-10
hg19_circ_0002701	-1.0723	0.47556	6.5318e-05	0.0020573
hg19_circ_0002866	3.1516	8.88641	0.0001837	0.0046952
hg19_circ_0003409	0.89068	1.85405	3.1192e-05	0.001124
hg19_circ_0003697	-4.1332	0.0569879	2.6219e-11	8.3901e-09
hg19_circ_0003788	-1.4498	0.366072	3.1446e-07	2.287e-05
hg19_circ_0003896	3.0059	8.03278	3.3226e-07	2.3946e-05
hg19_circ_0003902	3.9865	15.851	7.4576e-08	6.4151e-06
hg19_circ_0004076	-3.0724	0.118882	4.0409e-05	0.0013698
hg19_circ_0004275	2.9128	7.53078	1.7031e-08	1.8288e-06
hg19_circ_0004441	-0.89947	0.536084	0.0021951	0.03074
hg19_circ_0004625	-0.49849	0.707847	0.0034184	0.042399
hg19_circ_0005128	-2.532	0.172899	0.001733	0.025962
hg19_circ_0005181	2.0943	4.27019	9.6802e-06	0.00042541
hg19_circ_0005425	2.8805	7.36405	0.0007171	0.01328
hg19_circ_0005537	1.9162	3.77428	3.2299e-05	0.0011433
hg19_circ_0005734	-1.8872	0.270331	0.0027169	0.035407
hg19_circ_0005990	-2.2526	0.209846	1.133e-07	9.2488e-06
hg19_circ_0006122	2.2215	4.66378	3.6282e-06	0.00018371
hg19_circ_0006157	0.53099	1.44492	0.0025097	0.033744
hg19_circ_0006820	0.93259	1.9087	0.0023185	0.031964
hg19_circ_0007219	2.1112	4.32051	0.00054208	0.010629
hg19_circ_0007363	1.1895	2.28074	3.9519e-05	0.0013506
hg19_circ_0007364	1.9814	3.94876	0.0015908	0.024276
hg19_circ_0007678	-1.3439	0.393954	0.0003063	0.0069025
hg19_circ_0007904	1.8518	3.6095	0.00065826	0.01242
hg19_circ_0007925	0.7119	1.63796	3.7939e-06	0.00018851
hg19_circ_0008195	2.01	4.02782	0.00115	0.019127
hg19_circ_0008216	2.9481	7.71732	0.00040925	0.0087539
hg19_circ_0008254	-0.80322	0.573069	3.6888e-05	0.001272
hg19_circ_0008330	-1.8838	0.270969	0.0031847	0.039933
hg19_circ_0008714	0.35262	1.27688	0.0010561	0.017862
hg19_circ_0009167	1.3726	2.58937	1.9855e-12	8.3601e-10
hg19_circ_0009198	-5.8183	0.0177222	1.1973e-14	1.1973e-11
hg19_circ_0009199	-3.0754	0.118635	0.00010362	0.0029604
hg19_circ_0009204	-4.0839	0.058969	3.6528e-07	2.6092e-05
hg19_circ_0009214	-5.4706	0.022552	3.2161e-10	6.7708e-08
hg19_circ_0009224	-2.6908	0.154878	0.0019568	0.028366
hg19_circ_0009236	-5.8121	0.0177985	9.9256e-11	2.4062e-08
hg19_circ_0009239	-3.995	0.062717	1.4429e-06	8.3043e-05
hg19_circ_0009265	-2.6624	0.157957	0.0040985	0.048864
hg19_circ_0009300	-3.7704	0.0732819	1.1822e-05	0.00049514
hg19_circ_0009307	-2.9851	0.126298	0.0018533	0.027305
hg19_circ_0009455	-3.178	0.110491	6.3771e-09	7.6145e-07
hg19_circ_0009517	0.68632	1.60917	0.00016538	0.0043095
hg19_circ_0009571	-0.7964	0.575784	0.00012346	0.0034176
hg19_circ_0009757	0.7241	1.65187	0.0026183	0.034623
hg19_circ_0010116	1.1509	2.22052	0.0010228	0.01752
hg19_circ_0010250	2.3845	5.22163	0.000159	0.0042077
hg19_circ_0010364	1.324	2.50359	2.4705e-09	3.5934e-07
hg19_circ_0010366	2.8264	7.09302	1.4853e-06	8.4874e-05
hg19_circ_0010496	0.62862	1.54609	0.00088356	0.015673
hg19_circ_0010750	2.1233	4.35689	1.7299e-07	1.3436e-05
hg19_circ_0010788	3.0326	8.18283	0.0014531	0.022883
hg19_circ_0010799	0.89738	1.86268	2.7069e-05	0.0010025
hg19_circ_0010801	3.809	14.016	4.2003e-05	0.001406
hg19_circ_0010973	1.3671	2.57952	0.0010094	0.017403
hg19_circ_0010989	-1.2348	0.424901	3.29e-09	4.3148e-07
hg19_circ_0011119	-2.7906	0.144526	0.00021365	0.005263
hg19_circ_0011196	3.0829	8.47316	0.00010188	0.0029227
hg19_circ_0011249	-0.68668	0.621282	0.00053534	0.010523
hg19_circ_0011438	1.0422	2.05937	4.8092e-17	9.6184e-14
hg19_circ_0011482	2.6762	6.3917	0.00056207	0.010967
hg19_circ_0011703	3.3833	10.4346	3.1481e-05	0.0011293
hg19_circ_0011708	3.8513	14.433	1.5329e-06	8.6974e-05
hg19_circ_0011709	2.0662	4.18782	1.523e-08	1.6922e-06
hg19_circ_0011714	3.1035	8.59501	4.7217e-12	1.7987e-09
hg19_circ_0011715	2.8184	7.0538	7.7656e-10	1.4792e-07
hg19_circ_0011724	1.3343	2.52153	0.00074651	0.013729
hg19_circ_0011727	2.9935	7.96404	8.121e-05	0.0024583
hg19_circ_0011738	1.3822	2.60666	0.0003337	0.0074779
hg19_circ_0011769	2.3314	5.03294	0.00049848	0.010019
hg19_circ_0011771	2.2313	4.69557	0.0028767	0.037119
hg19_circ_0011777	-4.8494	0.0346885	4.8975e-10	9.795e-08
hg19_circ_0011781	-2.5702	0.168381	0.0037688	0.045879
hg19_circ_0011795	-2.9585	0.128648	0.00061456	0.011734
hg19_circ_0011838	2.447	5.45281	0.0027491	0.035702
hg19_circ_0011921	-2.2155	0.215312	0.002289	0.031682
hg19_circ_0011965	0.63574	1.55373	2.2926e-05	0.00087186
hg19_circ_0012190	2.264	4.80321	0.0012785	0.020686
hg19_circ_0012314	-2.1967	0.218136	0.00010193	0.0029227
hg19_circ_0012488	1.4855	2.80014	0.00028478	0.0065654
hg19_circ_0012514	1.965	3.90413	1.4748e-10	3.2773e-08
hg19_circ_0012552	-3.2461	0.105397	3.1883e-08	3.149e-06
hg19_circ_0012581	0.58207	1.497	0.0014241	0.02265
hg19_circ_0012592	2.0311	4.08716	0.00046464	0.0095312
hg19_circ_0012624	1.8125	3.5125	2.8733e-05	0.0010544
hg19_circ_0012890	-0.92213	0.527729	2.0216e-05	0.00078892
hg19_circ_0012954	2.3793	5.20284	0.00058417	0.011316
hg19_circ_0013116	-2.6171	0.162995	0.0012151	0.01996
hg19_circ_0013216	2.7836	6.88568	0.0015931	0.024276
hg19_circ_0013222	1.3999	2.63883	1.761e-17	4.6959e-14
hg19_circ_0013326	-3.2316	0.106461	1.6466e-07	1.2914e-05
hg19_circ_0013397	-2.9981	0.125165	0.00062885	0.011978
hg19_circ_0013796	1.4129	2.66272	5.6002e-05	0.0018286
hg19_circ_0013913	-0.76375	0.588963	0.0025553	0.033996
hg19_circ_0014061	-0.72953	0.6031	2.8545e-16	3.806e-13
hg19_circ_0014325	2.7256	6.61435	0.0024075	0.032811
hg19_circ_0014543	-2.7092	0.152915	0.0014464	0.022868
hg19_circ_0014656	1.8729	3.66268	3.7585e-07	2.656e-05
hg19_circ_0014711	-0.89357	0.53828	6.4282e-05	0.0020407
hg19_circ_0014723	2.8506	7.213	0.00039001	0.0084098
hg19_circ_0015040	-0.67376	0.626871	3.1849e-05	0.0011363
hg19_circ_0015207	2.7855	6.89476	0.00087262	0.015582
hg19_circ_0015854	-0.69615	0.617217	0.0010432	0.01776
hg19_circ_0015856	-1.0344	0.488219	0.0010468	0.01776
hg19_circ_0015885	2.7715	6.82817	0.00092177	0.016207
hg19_circ_0016532	-0.66211	0.631953	0.0014956	0.023277
hg19_circ_0016735	2.3894	5.23939	0.003135	0.039558
hg19_circ_0016898	-2.7879	0.144797	0.0016559	0.025137
hg19_circ_0016951	0.83907	1.7889	0.00021063	0.0052168
hg19_circ_0016997	1.6479	3.13377	0.001971	0.028461
hg19_circ_0017887	-1.2641	0.416359	3.8315e-05	0.0013155
hg19_circ_0018026	-2.0285	0.24511	1.3228e-09	2.075e-07
hg19_circ_0018230	1.4795	2.78852	7.3759e-14	4.539e-11
hg19_circ_0018865	3.4998	11.3121	9.8403e-06	0.00042784
hg19_circ_0018866	2.4344	5.40539	0.00013156	0.0036043
hg19_circ_0019708	-1.4525	0.365388	0.00083292	0.015042
hg19_circ_0019714	-1.2292	0.426554	0.0017995	0.026709
hg19_circ_0019752	-2.2999	0.203077	1.1357e-06	6.6808e-05
hg19_circ_0019754	-2.4423	0.18399	9.2522e-05	0.0027212
hg19_circ_0019757	-2.0424	0.24276	5.9487e-05	0.0019112
hg19_circ_0019975	-0.93825	0.521866	0.00019684	0.0049518
hg19_circ_0020357	1.0551	2.07786	8.376e-08	7.0535e-06
hg19_circ_0020435	2.6237	6.16329	0.00069714	0.01297
hg19_circ_0020788	2.6621	6.32954	0.0041117	0.048949
hg19_circ_0021174	2.4927	5.6283	0.0023214	0.031964
hg19_circ_0021296	2.1367	4.39755	0.0019649	0.028425
hg19_circ_0021411	1.0231	2.03228	0.0022821	0.031682
hg19_circ_0021444	1.4703	2.7708	8.0643e-08	6.8633e-06
hg19_circ_0021486	1.6559	3.1512	0.0034336	0.042521
hg19_circ_0021845	2.9911	7.9508	2.9194e-09	3.9585e-07
hg19_circ_0021860	1.9417	3.84158	0.0010448	0.01776
hg19_circ_0021887	0.73819	1.66808	0.0027131	0.035407
hg19_circ_0021998	0.94385	1.92365	0.0029749	0.038078
hg19_circ_0022038	-2.4676	0.180792	0.0006098	0.011727
hg19_circ_0022148	-3.2677	0.10383	0.0001436	0.003855
hg19_circ_0022182	2.2071	4.61746	0.00361	0.044283
hg19_circ_0022197	-3.8141	0.0710954	1.9861e-08	2.0635e-06
hg19_circ_0022237	1.1977	2.29374	0.0014903	0.023274
hg19_circ_0022607	-0.64385	0.640003	0.0024755	0.033452
hg19_circ_0022687	2.8873	7.39884	4.1791e-05	0.001406
hg19_circ_0022699	1.2246	2.33691	0.0040554	0.048495
hg19_circ_0022702	1.4495	2.73113	0.0016301	0.024793
hg19_circ_0022818	0.71468	1.64112	5.0755e-07	3.4121e-05
hg19_circ_0022877	0.82617	1.77297	0.0032097	0.040122
hg19_circ_0022997	2.9948	7.97122	0.00038482	0.0083345
hg19_circ_0023166	-1.175	0.442884	0.0020404	0.029213
hg19_circ_0023242	-0.77697	0.583591	0.0015072	0.023384
hg19_circ_0023301	1.7025	3.25464	9.122e-11	2.311e-08
hg19_circ_0023302	1.6214	3.07673	2.693e-09	3.7796e-07
hg19_circ_0023303	1.6974	3.24316	3.9813e-11	1.1987e-08
hg19_circ_0023304	1.5167	2.86136	2.5163e-09	3.5947e-07
hg19_circ_0023305	2.0964	4.27641	1.9717e-07	1.5022e-05
hg19_circ_0023307	1.7191	3.29231	1.4091e-09	2.1679e-07
hg19_circ_0023308	1.9564	3.88092	3.3735e-05	0.0011839
hg19_circ_0023309	2.4388	5.42191	0.00010717	0.0030511
hg19_circ_0023310	1.6146	3.06227	1.1784e-09	1.9579e-07
hg19_circ_0023313	1.3892	2.61933	4.1249e-06	0.00020121
hg19_circ_0023314	1.3924	2.62515	3.6587e-06	0.00018409
hg19_circ_0023315	1.6476	3.13312	2.9487e-07	2.1642e-05
hg19_circ_0023316	1.3954	2.63061	0.00027557	0.0064164
hg19_circ_0023318	1.4271	2.68906	0.00021004	0.0052168
hg19_circ_0023319	2.0644	4.1826	0.00068984	0.012904
hg19_circ_0023321	2.5604	5.89871	0.00036232	0.008007
hg19_circ_0023665	1.8122	3.51177	0.0021696	0.030504
hg19_circ_0023977	-3.0164	0.123587	0.0016774	0.025367
hg19_circ_0024042	-2.7886	0.144726	2.5752e-05	0.00095822
hg19_circ_0024467	0.73658	1.66622	0.003203	0.0401
hg19_circ_0024572	1.91	3.75809	0.00014266	0.0038427
hg19_circ_0024741	-3.2361	0.10613	9.3245e-05	0.0027325
hg19_circ_0024966	2.8991	7.45961	1.1304e-06	6.6808e-05
hg19_circ_0025152	3.6175	12.2737	4.2712e-08	3.9276e-06
hg19_circ_0025204	0.93321	1.90952	1.2564e-09	2.0102e-07
hg19_circ_0025633	1.9018	3.73679	0.0011777	0.019428
hg19_circ_0025897	2.7994	6.96151	0.00037432	0.0081595
hg19_circ_0026254	3.461	11.012	8.0084e-06	0.00036402
hg19_circ_0026270	1.6829	3.21073	2.9402e-05	0.0010721
hg19_circ_0026317	-3.3593	0.0974428	2.5162e-05	0.00094064
hg19_circ_0026339	-3.1072	0.116049	0.00012014	0.0033488
hg19_circ_0026341	-2.6675	0.157399	0.0030104	0.03835
hg19_circ_0026362	-3.3401	0.0987483	0.00010142	0.0029227
hg19_circ_0026366	5.777	54.834	4.0455e-11	1.1987e-08
hg19_circ_0026382	2.2266	4.6803	4.505e-07	3.1069e-05
hg19_circ_0026388	3.265	9.61309	2.7449e-07	2.0523e-05
hg19_circ_0026389	3.0872	8.49845	5.8898e-07	3.8621e-05
hg19_circ_0026390	3.0887	8.50729	5.7993e-07	3.8343e-05
hg19_circ_0026391	3.0242	8.13533	1.0573e-06	6.36e-05
hg19_circ_0026392	3.0242	8.13533	1.0573e-06	6.36e-05
hg19_circ_0026396	3.1786	9.05428	1.0707e-07	8.8645e-06
hg19_circ_0026547	1.0457	2.06437	1.1782e-10	2.7723e-08
hg19_circ_0026548	1.2091	2.31193	0.00056158	0.010967
hg19_circ_0026549	0.76055	1.69414	2.8265e-09	3.8986e-07
hg19_circ_0026550	1.1128	2.16265	5.3538e-13	2.6589e-10
hg19_circ_0026800	1.6409	3.1186	0.0024583	0.033333
hg19_circ_0026816	0.50391	1.41805	0.001066	0.017991
hg19_circ_0026906	1.9238	3.79421	0.00057213	0.011136
hg19_circ_0027116	1.8483	3.60076	0.0011779	0.019428
hg19_circ_0027445	-0.49794	0.708117	0.00028005	0.0064751
hg19_circ_0027593	2.1933	4.5735	3.1959e-05	0.0011363
hg19_circ_0027598	2.9206	7.57161	0.0015398	0.023734
hg19_circ_0027997	-0.60749	0.656338	0.00019248	0.0048925
hg19_circ_0028001	-0.52115	0.696816	1.0583e-05	0.00045329
hg19_circ_0028088	-3.0684	0.119212	8.1871e-06	0.00037004
hg19_circ_0028093	-2.3863	0.191272	0.00015039	0.003997
hg19_circ_0028095	-2.9995	0.125043	0.00016377	0.0042871
hg19_circ_0028385	-1.6717	0.313883	8.7427e-05	0.0025904
hg19_circ_0028408	-2.6733	0.156768	0.00030144	0.0068584
hg19_circ_0028437	1.235	2.35381	2.8391e-08	2.8751e-06
hg19_circ_0028613	-2.3574	0.195143	0.0016866	0.025457
hg19_circ_0028618	-2.0626	0.239384	0.0012579	0.020536
hg19_circ_0029030	0.68442	1.60706	0.00012343	0.0034176
hg19_circ_0029031	1.3614	2.56934	0.00016398	0.0042871
hg19_circ_0029291	0.65005	1.56922	5.9484e-06	0.00027908
hg19_circ_0029292	0.51627	1.43025	0.00030177	0.0068584
hg19_circ_0029321	2.7701	6.82155	0.0010725	0.018063
hg19_circ_0029360	1.0735	2.10453	0.00086407	0.015499
hg19_circ_0029482	1.595	3.02095	0.000362	0.008007
hg19_circ_0029491	1.7023	3.25419	0.00037085	0.0081282
hg19_circ_0029613	0.83497	1.78382	0.0010054	0.017372
hg19_circ_0029637	2.6442	6.25149	0.0023122	0.031947
hg19_circ_0029798	2.7078	6.53325	0.001788	0.026587
hg19_circ_0030082	-1.0866	0.47087	2.0338e-05	0.00078981
hg19_circ_0030318	-0.81534	0.568275	0.0038413	0.046491
hg19_circ_0030350	2.6016	6.06959	0.0019572	0.028366
hg19_circ_0030518	-1.6814	0.31178	0.0015909	0.024276
hg19_circ_0030595	1.8366	3.57167	3.8502e-06	0.00019013
hg19_circ_0030785	1.2235	2.33513	0.00093993	0.01649
hg19_circ_0030835	2.39	5.24157	4.0085e-06	0.00019674
hg19_circ_0030836	1.8221	3.53596	1.5761e-12	7.0048e-10
hg19_circ_0030845	1.4312	2.69671	0.0023683	0.032442
hg19_circ_0030898	1.9172	3.77689	0.003748	0.045847
hg19_circ_0030911	0.80244	1.74405	0.00012696	0.0034902
hg19_circ_0030932	1.1865	2.276	4.8935e-05	0.0016244
hg19_circ_0031101	0.89588	1.86074	0.00088197	0.015673
hg19_circ_0031549	0.612	1.52838	0.0021955	0.03074
hg19_circ_0031878	-0.56498	0.675965	0.0018786	0.027576
hg19_circ_0031897	-1.5244	0.347624	1.7084e-05	0.00068338
hg19_circ_0032225	2.3425	5.07181	0.0025753	0.03411
hg19_circ_0032536	-1.9632	0.256459	3.4324e-05	0.0011991
hg19_circ_0032537	-1.4528	0.365312	0.0022308	0.031037
hg19_circ_0032540	-2.4454	0.183595	2.7254e-07	2.0523e-05
hg19_circ_0032543	-2.393	0.190386	0.00017268	0.0044756
hg19_circ_0032649	-5.7927	0.0180395	3.3137e-14	2.7347e-11
hg19_circ_0032650	-3.0037	0.12468	0.0017296	0.025962
hg19_circ_0032651	-3.214	0.107768	0.00030019	0.0068584
hg19_circ_0032652	-4.2956	0.0509208	6.0598e-10	1.1824e-07
hg19_circ_0032710	-2.3265	0.199367	2.9398e-13	1.6799e-10
hg19_circ_0032716	-3.0311	0.122334	0.00029593	0.0067834
hg19_circ_0032719	-1.576	0.335411	1.327e-07	1.0616e-05
hg19_circ_0032878	-1.7373	0.29993	2.307e-05	0.00087186
hg19_circ_0032907	2.0536	4.15141	4.5322e-14	3.0215e-11
hg19_circ_0033065	1.5266	2.88106	1.7064e-06	9.6133e-05
hg19_circ_0033096	-0.66942	0.628759	1.3727e-06	8.016e-05
hg19_circ_0033362	-1.1791	0.441627	0.00015937	0.0042077
hg19_circ_0033364	0.72626	1.65434	7.6436e-05	0.0023251
hg19_circ_0034093	-2.5593	0.169658	5.0838e-05	0.0016743
hg19_circ_0034094	-3.6808	0.0779774	8.2125e-07	5.093e-05
hg19_circ_0034096	-3.045	0.121161	1.4286e-07	1.1316e-05
hg19_circ_0034101	-2.9424	0.130092	0.00081576	0.014832
hg19_circ_0034109	-3.1735	0.110836	1.8579e-06	0.00010321
hg19_circ_0034117	-2.8346	0.140185	9.6471e-05	0.0028167
hg19_circ_0034120	-4.7999	0.0358993	6.9697e-08	6.1272e-06
hg19_circ_0034122	-3.6158	0.081571	1.2548e-08	1.4341e-06
hg19_circ_0034123	-2.8946	0.134474	0.00036938	0.0081182
hg19_circ_0034124	-2.8226	0.141356	0.00018369	0.0046952
hg19_circ_0034133	-2.7938	0.144206	0.0018609	0.027366
hg19_circ_0034438	-1.7704	0.293127	4.5387e-10	9.3102e-08
hg19_circ_0034442	-2.2518	0.209962	2.2217e-06	0.00012258
hg19_circ_0034447	-1.9445	0.259805	4.8299e-05	0.00161
hg19_circ_0034470	-2.4017	0.189241	0.0019947	0.028752
hg19_circ_0035190	0.71217	1.63827	0.00044934	0.0093128
hg19_circ_0035201	0.60293	1.5188	0.00047168	0.0096508
hg19_circ_0035248	-2.0977	0.23363	0.00018228	0.0046888
hg19_circ_0035278	3.0436	8.24546	0.00052497	0.01037
hg19_circ_0035657	1.8323	3.56104	0.00043402	0.0090421
hg19_circ_0035658	1.9872	3.96467	0.0013552	0.021683
hg19_circ_0035661	1.7959	3.47232	9.0657e-06	0.00040517
hg19_circ_0035662	1.7962	3.47304	1.3027e-05	0.00053442
hg19_circ_0035663	1.7825	3.44022	9.0552e-05	0.0026731
hg19_circ_0035664	1.7571	3.38018	0.0002044	0.005094
hg19_circ_0035678	3.2469	9.49324	2.8919e-08	2.8919e-06
hg19_circ_0035679	3.1755	9.03485	1.0748e-07	8.8645e-06
hg19_circ_0035683	2.3885	5.23613	6.3621e-08	5.7837e-06
hg19_circ_0035982	0.4392	1.35585	8.5448e-05	0.0025507
hg19_circ_0035989	-0.73611	0.600356	4.4804e-12	1.7922e-09
hg19_circ_0036347	1.0496	2.06996	0.00025606	0.0060606
hg19_circ_0036348	2.6127	6.11647	0.0001966	0.0049518
hg19_circ_0036586	2.768	6.81163	0.00047806	0.0097316
hg19_circ_0036589	2.4545	5.48123	0.0040393	0.048495
hg19_circ_0036932	3.46	11.0043	2.9443e-06	0.00015395
hg19_circ_0037037	4.0759	16.8643	5.9243e-09	7.181e-07
hg19_circ_0037275	-1.2677	0.415321	3.5142e-09	4.5344e-07
hg19_circ_0037456	-2.3283	0.199119	9.7006e-06	0.00042541
hg19_circ_0037458	-1.1271	0.457835	5.17e-07	3.4467e-05
hg19_circ_0037466	-1.1064	0.464452	1.2753e-08	1.4369e-06
hg19_circ_0037467	-1.0577	0.480397	6.2821e-12	2.2844e-09
hg19_circ_0037566	2.6821	6.41789	0.0023913	0.032645
hg19_circ_0037820	-1.7004	0.307701	5.3563e-06	0.00025506
hg19_circ_0038062	2.6593	6.31726	0.0011415	0.019024
hg19_circ_0038107	2.4631	5.514	0.0015474	0.023804
hg19_circ_0038184	1.9477	3.85759	0.0029355	0.037721
hg19_circ_0038699	2.7483	6.71925	0.00048563	0.0098605
hg19_circ_0038745	3.0108	8.06011	5.812e-05	0.0018824
hg19_circ_0039012	-1.7049	0.306743	6.9247e-05	0.0021472
hg19_circ_0039091	2.4532	5.47629	0.00050569	0.010089
hg19_circ_0039593	2.1639	4.48125	0.00082712	0.014971
hg19_circ_0039659	0.51373	1.42774	0.0019381	0.02819
hg19_circ_0039776	1.1854	2.27426	0.0003036	0.006861
hg19_circ_0039895	2.4725	5.55005	0.00096567	0.016868
hg19_circ_0039990	0.76389	1.69806	0.0020948	0.029608
hg19_circ_0040082	0.66912	1.5901	3.5021e-05	0.0012181
hg19_circ_0040246	0.55306	1.46719	0.00058076	0.011277
hg19_circ_0040357	-0.90633	0.533541	0.0020869	0.029548
hg19_circ_0040611	1.9051	3.74535	0.00052348	0.01037
hg19_circ_0040769	-0.72542	0.604821	9.3307e-10	1.6547e-07
hg19_circ_0040931	2.7146	6.56411	0.0033659	0.041877
hg19_circ_0041075	2.6459	6.25886	0.00040821	0.0087539
hg19_circ_0041120	-1.9652	0.256104	2.3971e-06	0.00012871
hg19_circ_0041259	-2.1011	0.23308	0.00013394	0.0036447
hg19_circ_0041743	-1.1571	0.448413	8.6489e-05	0.0025722
hg19_circ_0041769	1.3181	2.49338	0.0020078	0.028888
hg19_circ_0041806	-1.5224	0.348106	3.674e-14	2.7347e-11
hg19_circ_0042352	1.5077	2.84356	4.6797e-07	3.1998e-05
hg19_circ_0042363	-1.844	0.278548	0.00010166	0.0029227
hg19_circ_0042366	-5.7753	0.0182583	5.6501e-13	2.6589e-10
hg19_circ_0042416	1.735	3.32879	0.0004927	0.0099285
hg19_circ_0042585	1.9148	3.77062	0.0017682	0.026391
hg19_circ_0042593	-2.1539	0.224704	1.134e-05	0.00047761
hg19_circ_0042625	-1.6387	0.321146	0.0022017	0.03074
hg19_circ_0043002	1.468	2.76638	0.0031824	0.039933
hg19_circ_0043043	-2.8735	0.136455	0.00038255	0.0083163
hg19_circ_0043206	1.585	3.00008	0.0030601	0.038736
hg19_circ_0043697	2.479	5.57511	0.0011174	0.018701
hg19_circ_0043869	1.3132	2.48492	0.003888	0.046985
hg19_circ_0043921	2.5753	5.95995	1.4198e-10	3.2452e-08
hg19_circ_0044226	1.7971	3.47521	0.0011977	0.019716
hg19_circ_0044429	-1.329	0.398044	0.0002759	0.0064164
hg19_circ_0044430	-0.91295	0.531098	0.002989	0.038198
hg19_circ_0044468	2.5475	5.8462	1.6363e-09	2.4699e-07
hg19_circ_0044474	2.4925	5.62752	1.6629e-05	0.00066852
hg19_circ_0044649	2.5256	5.75813	0.0020412	0.029213
hg19_circ_0044800	-4.1681	0.0556259	9.07e-11	2.311e-08
hg19_circ_0044801	-4.1681	0.0556259	9.07e-11	2.311e-08
hg19_circ_0044826	1.0136	2.01894	7.0576e-05	0.0021796
hg19_circ_0044894	4.0502	16.5665	1.8348e-06	0.00010265
hg19_circ_0044896	2.7751	6.84523	0.0023427	0.032203
hg19_circ_0045022	2.5998	6.06203	0.0023479	0.032218
hg19_circ_0045024	0.54005	1.45402	0.0012973	0.020924
hg19_circ_0045027	0.59048	1.50575	0.0027175	0.035407
hg19_circ_0045294	-0.80543	0.572192	8.9972e-07	5.4945e-05
hg19_circ_0045515	-2.0631	0.239301	9.9094e-05	0.0028827
hg19_circ_0045520	-1.0234	0.491956	0.0026646	0.035119
hg19_circ_0045913	1.0781	2.11125	2.3952e-08	2.4566e-06
hg19_circ_0046278	1.198	2.29421	0.0017865	0.026587
hg19_circ_0046502	-0.64805	0.638142	7.7742e-06	0.00035539
hg19_circ_0046578	2.7061	6.52555	0.0022006	0.03074
hg19_circ_0046606	2.2109	4.62964	4.6942e-06	0.00022623
hg19_circ_0046754	1.6942	3.23597	0.002383	0.032589
hg19_circ_0046755	2.5402	5.8167	3.7848e-07	2.656e-05
hg19_circ_0046756	3.1925	9.14194	0.00041306	0.0087727
hg19_circ_0046930	1.8802	3.68126	0.00045943	0.0094972
hg19_circ_0047038	1.2589	2.39313	1.8078e-05	0.00071951
hg19_circ_0047052	0.5135	1.42751	0.00023275	0.0056769
hg19_circ_0047089	-0.98486	0.505275	5.6987e-05	0.0018532
hg19_circ_0047197	0.75283	1.6851	0.00046093	0.0095038
hg19_circ_0047253	0.96335	1.94983	0.00026911	0.0063133
hg19_circ_0047270	1.5685	2.96596	0.0018396	0.027153
hg19_circ_0047760	-2.1137	0.231054	1.8429e-05	0.00072987
hg19_circ_0047814	-1.0117	0.495961	0.0027169	0.035407
hg19_circ_0047821	-1.505	0.35233	6.3314e-06	0.00029278
hg19_circ_0047840	2.5663	5.92288	0.00095626	0.01674
hg19_circ_0048346	0.60008	1.5158	0.0013248	0.021282
hg19_circ_0048463	2.681	6.413	0.0033769	0.04195
hg19_circ_0048743	-2.9215	0.13199	0.00108	0.018151
hg19_circ_0049059	-1.4785	0.358862	0.00019586	0.0049518
hg19_circ_0049069	-2.415	0.187505	6.0458e-07	3.9322e-05
hg19_circ_0049126	-3.1706	0.111059	0.00037224	0.0081364
hg19_circ_0049246	1.2181	2.3264	0.00098589	0.017109
hg19_circ_0049589	2.2985	4.91946	0.00044452	0.0092369
hg19_circ_0049691	-2.2518	0.209962	0.0026929	0.035407
hg19_circ_0049725	-1.7035	0.30704	0.00033131	0.0074452
hg19_circ_0049780	1.4416	2.71622	0.00047641	0.0097227
hg19_circ_0049920	2.3672	5.15939	0.0028039	0.036297
hg19_circ_0049923	1.1323	2.19208	0.00017942	0.0046301
hg19_circ_0050229	-1.8723	0.273138	1.0883e-06	6.4976e-05
hg19_circ_0050404	-2.2309	0.213026	0.0029619	0.037973
hg19_circ_0050408	-1.339	0.395295	0.0018293	0.027051
hg19_circ_0050577	-0.77629	0.583866	0.0001198	0.0033488
hg19_circ_0050636	0.8413	1.79166	7.111e-05	0.0021796
hg19_circ_0051088	1.127	2.18404	0.0012635	0.020587
hg19_circ_0051589	-1.0615	0.479134	6.5373e-08	5.8762e-06
hg19_circ_0051781	-2.7102	0.152809	0.00082082	0.01489
hg19_circ_0051801	1.6923	3.23172	0.00049094	0.0099237
hg19_circ_0051967	2.503	5.66863	0.0028852	0.037168
hg19_circ_0052259	1.5283	2.88446	2.1989e-05	0.00084169
hg19_circ_0052363	-2.1718	0.221934	0.0019373	0.02819
hg19_circ_0052607	2.4482	5.45735	5.526e-06	0.00026159
hg19_circ_0052774	0.70471	1.62982	0.0015351	0.023708
hg19_circ_0052789	1.5712	2.97152	0.0017571	0.026274
hg19_circ_0052945	1.0704	2.10002	7.355e-08	6.3957e-06
hg19_circ_0053137	3.0538	8.30396	0.00014505	0.0038681
hg19_circ_0053241	2.2466	4.74563	3.7555e-09	4.7689e-07
hg19_circ_0053283	0.95246	1.93517	0.00085579	0.015385
hg19_circ_0053368	1.272	2.41496	0.0019227	0.028119
hg19_circ_0053415	0.81681	1.76151	1.0049e-05	0.00043456
hg19_circ_0053740	1.4009	2.64066	2.1679e-10	4.6874e-08
hg19_circ_0053757	2.654	6.2941	4.3246e-09	5.4057e-07
hg19_circ_0053759	2.8822	7.37274	0.0010478	0.01776
hg19_circ_0053909	2.4977	5.64784	0.00061327	0.011734
hg19_circ_0054211	-0.97966	0.507099	0.00077735	0.014231
hg19_circ_0054270	2.5141	5.71241	0.0012538	0.020513
hg19_circ_0054710	0.95047	1.9325	5.8731e-05	0.0018945
hg19_circ_0054854	2.2036	4.60627	0.00041108	0.0087698
hg19_circ_0054880	-0.59073	0.664007	0.00023522	0.0057024
hg19_circ_0055040	3.3431	10.1478	4.3973e-06	0.0002132
hg19_circ_0055268	0.93294	1.90916	9.7314e-06	0.00042541
hg19_circ_0055693	1.1512	2.22099	0.00025903	0.0061129
hg19_circ_0056087	1.235	2.35381	0.00013482	0.0036561
hg19_circ_0056108	0.5565	1.4707	0.001272	0.020641
hg19_circ_0056164	1.4614	2.75375	6.0715e-06	0.0002824
hg19_circ_0056255	-2.2807	0.205798	1.6342e-08	1.7909e-06
hg19_circ_0056490	1.4815	2.79239	5.3518e-16	6.1164e-13
hg19_circ_0056524	2.6765	6.39303	0.00090447	0.015938
hg19_circ_0056573	2.1643	4.48249	0.0010156	0.017435
hg19_circ_0056661	-1.7092	0.30583	0.0013003	0.02093
hg19_circ_0056820	1.671	3.18435	0.0025255	0.033748
hg19_circ_0056947	-3.5388	0.0860429	4.1742e-07	2.9038e-05
hg19_circ_0056958	-2.2374	0.212068	0.0036102	0.044283
hg19_circ_0057248	2.714	6.56138	3.542e-06	0.00018049
hg19_circ_0057262	3.3069	9.89637	1.3897e-05	0.00056436
hg19_circ_0057278	2.8755	7.33858	0.00011858	0.0033286
hg19_circ_0057492	2.8348	7.13444	0.00041862	0.0088131
hg19_circ_0057580	2.2088	4.62291	6.9403e-07	4.4418e-05
hg19_circ_0057848	-2.812	0.142398	0.0011735	0.019428
hg19_circ_0057858	-2.7636	0.147256	0.00033469	0.0074791
hg19_circ_0058163	0.65501	1.57463	0.0037735	0.045879
hg19_circ_0058201	1.548	2.92411	0.0014588	0.022883
hg19_circ_0058230	2.997	7.98338	1.2313e-05	0.00051039
hg19_circ_0058237	1.06	2.08493	6.6712e-05	0.0020848
hg19_circ_0058241	1.1736	2.25574	8.4786e-05	0.0025404
hg19_circ_0058472	1.3028	2.46707	0.00036397	0.0080215
hg19_circ_0058501	1.9041	3.74275	0.0004997	0.010019
hg19_circ_0058699	3.0433	8.24375	0.00065171	0.012326
hg19_circ_0059105	-0.56496	0.675974	0.0015083	0.023384
hg19_circ_0059548	-0.89602	0.537367	5.0857e-05	0.0016743
hg19_circ_0059734	-1.0998	0.466581	4.1844e-05	0.001406
hg19_circ_0059798	-2.7437	0.149301	0.0015502	0.023804
hg19_circ_0059852	2.8766	7.34417	0.00034591	0.0076868
hg19_circ_0060149	-0.57603	0.670807	0.0025246	0.033748
hg19_circ_0060441	-3.6301	0.0807665	2.9483e-05	0.0010721
hg19_circ_0060443	-4.5083	0.0439406	6.8145e-11	1.947e-08
hg19_circ_0060444	-2.8638	0.137376	0.0025269	0.033748
hg19_circ_0060446	-3.464	0.0906217	2.3104e-05	0.00087186
hg19_circ_0060763	1.507	2.84218	0.0040553	0.048495
hg19_circ_0060998	-0.56829	0.674416	0.0039645	0.047837
hg19_circ_0061182	-2.0882	0.235174	1.163e-11	4.0453e-09
hg19_circ_0061344	-2.1717	0.221949	0.0010144	0.017435
hg19_circ_0061658	-2.4206	0.186778	0.00128	0.020686
hg19_circ_0061736	3.0469	8.26434	8.7671e-10	1.594e-07
hg19_circ_0061737	2.9296	7.61899	2.1915e-05	0.00084169
hg19_circ_0061858	2.6214	6.15347	0.0014924	0.023274
hg19_circ_0061868	0.86827	1.82547	0.003232	0.040336
hg19_circ_0061869	0.89124	1.85477	6.9015e-06	0.00031731
hg19_circ_0061968	-1.6557	0.317384	0.0020678	0.029419
hg19_circ_0062080	1.1516	2.2216	3.899e-08	3.6696e-06
hg19_circ_0062107	2.9286	7.61371	2.7279e-06	0.00014453
hg19_circ_0062108	1.9045	3.74379	1.453e-05	0.00058706
hg19_circ_0062109	2.4745	5.55775	0.00097446	0.016947
hg19_circ_0062115	2.432	5.39641	0.0031456	0.03963
hg19_circ_0062117	3.8013	13.9414	1.2907e-07	1.043e-05
hg19_circ_0062888	1.5771	2.98369	0.0017059	0.025701
hg19_circ_0062942	2.2962	4.91162	0.003047	0.038692
hg19_circ_0063003	0.44053	1.3571	0.0030401	0.038666
hg19_circ_0063212	-4.159	0.0559779	1.7145e-08	1.8288e-06
hg19_circ_0063215	-2.7276	0.150977	0.00013926	0.0037638
hg19_circ_0063257	-3.3158	0.100426	3.5225e-08	3.4365e-06
hg19_circ_0063437	1.1778	2.26232	1.2516e-08	1.4341e-06
hg19_circ_0063509	1.4976	2.82373	0.00076971	0.014123
hg19_circ_0064187	-1.0123	0.495755	0.00088065	0.015673
hg19_circ_0064304	-0.67347	0.626997	0.00023627	0.0057104
hg19_circ_0064546	-0.3501	0.78453	0.001235	0.020245
hg19_circ_0064612	-1.7415	0.299059	0.0006839	0.012843
hg19_circ_0064620	-3.2378	0.106005	8.4096e-10	1.5646e-07
hg19_circ_0065004	-0.53047	0.692329	4.7945e-06	0.00022967
hg19_circ_0065343	-0.77923	0.582678	0.0020606	0.029385
hg19_circ_0065372	2.5251	5.75613	0.0014496	0.022874
hg19_circ_0065384	3.5153	11.4343	1.0313e-08	1.2132e-06
hg19_circ_0065385	2.6673	6.35239	0.0002736	0.0064
hg19_circ_0065680	3.2588	9.57186	0.00024317	0.0058197
hg19_circ_0065775	-0.53527	0.69003	0.00052443	0.01037
hg19_circ_0066019	1.2143	2.32028	0.00059972	0.011589
hg19_circ_0066187	-2.0129	0.247775	0.00080068	0.014624
hg19_circ_0066835	-2.1684	0.222457	3.7602e-14	2.7347e-11
hg19_circ_0066837	-2.5301	0.173127	0.0018269	0.027051
hg19_circ_0066863	1.5111	2.85027	0.0025534	0.033996
hg19_circ_0067184	-0.88825	0.540269	5.5723e-09	6.8583e-07
hg19_circ_0067208	-0.91712	0.529565	0.0025737	0.03411
hg19_circ_0067319	2.0327	4.0917	1.1038e-05	0.00046969
hg19_circ_0067345	2.6785	6.4019	0.00023396	0.0056889
hg19_circ_0067438	1.3495	2.54824	7.2963e-05	0.0022279
hg19_circ_0067538	1.7579	3.38205	9.5148e-10	1.6547e-07
hg19_circ_0067738	-2.2951	0.203754	0.0040375	0.048495
hg19_circ_0067934	-3.3482	0.0981955	0.00012667	0.0034902
hg19_circ_0068138	4.061	16.691	6.6124e-08	5.8777e-06
hg19_circ_0068314	-1.3043	0.404918	1.8282e-11	6.094e-09
hg19_circ_0068541	-2.7255	0.151197	0.0013378	0.021447
hg19_circ_0068678	-2.7312	0.150601	0.00038547	0.0083345
hg19_circ_0068907	-2.5365	0.17236	0.00081536	0.014832
hg19_circ_0069082	2.4797	5.57781	7.067e-07	4.487e-05
hg19_circ_0069145	-2.3977	0.189767	2.0297e-16	3.2474e-13
hg19_circ_0069146	-1.462	0.36299	1.1992e-09	1.9579e-07
hg19_circ_0069332	0.81838	1.76342	8.1431e-05	0.0024583
hg19_circ_0069387	1.3698	2.58435	0.0037721	0.045879
hg19_circ_0069431	-0.76033	0.590361	8.1071e-07	5.0669e-05
hg19_circ_0069546	-2.2204	0.214582	0.0025193	0.033748
hg19_circ_0069556	-0.79971	0.574465	0.00013325	0.0036382
hg19_circ_0069558	-1.2991	0.40638	0.0021471	0.030241
hg19_circ_0069803	-1.6475	0.319193	2.3531e-06	0.0001272
hg19_circ_0069848	-2.5223	0.174065	0.0008683	0.01554
hg19_circ_0069861	-1.5655	0.337861	0.00019785	0.0049618
hg19_circ_0070194	0.94501	1.9252	0.00030277	0.006861
hg19_circ_0070224	-0.6018	0.658931	0.00041593	0.0087795
hg19_circ_0070362	1.689	3.22433	1.3531e-05	0.00055227
hg19_circ_0070436	1.9864	3.96247	0.0018834	0.027596
hg19_circ_0070812	0.80154	1.74296	8.4333e-05	0.0025363
hg19_circ_0070854	-0.61491	0.652971	0.00043115	0.0090057
hg19_circ_0070896	1.6549	3.14901	0.001365	0.021796
hg19_circ_0070930	-3.2147	0.107716	0.00033652	0.007499
hg19_circ_0070933	-3.3451	0.0984067	0.00011624	0.0032744
hg19_circ_0070940	-2.9052	0.13349	0.00097118	0.016927
hg19_circ_0070942	-3.742	0.0747387	3.7743e-06	0.00018851
hg19_circ_0070991	1.0619	2.08768	7.5323e-07	4.7448e-05
hg19_circ_0070992	1.075	2.10672	4.9893e-07	3.3826e-05
hg19_circ_0070993	1.1061	2.15263	1.4268e-06	8.2715e-05
hg19_circ_0071045	-2.6209	0.162566	1.5006e-20	1.2005e-16
hg19_circ_0071312	-1.137	0.454704	0.00025349	0.0060286
hg19_circ_0071897	2.9204	7.57056	0.00046362	0.0095312
hg19_circ_0072105	-2.9262	0.131561	0.00042086	0.0088137
hg19_circ_0072197	-2.6674	0.15741	0.0030581	0.038736
hg19_circ_0072203	-3.1347	0.113857	8.9175e-07	5.4877e-05
hg19_circ_0072392	-0.5651	0.675909	0.0011634	0.019309
hg19_circ_0072463	1.0257	2.03595	0.00011507	0.0032527
hg19_circ_0072575	1.4767	2.78311	0.00061389	0.011734
hg19_circ_0072956	0.70805	1.63359	0.00020213	0.0050532
hg19_circ_0073548	1.2345	2.353	5.9654e-06	0.00027908
hg19_circ_0073621	0.42956	1.34682	0.0017318	0.025962
hg19_circ_0073628	1.5401	2.90815	2.6867e-06	0.00014329
hg19_circ_0073839	1.283	2.43344	0.00041421	0.0087727
hg19_circ_0073959	1.6585	3.15688	0.0024255	0.033
hg19_circ_0074203	1.5165	2.86096	0.00021381	0.005263
hg19_circ_0074543	-0.51767	0.698499	7.0867e-05	0.0021796
hg19_circ_0075188	0.46362	1.379	0.00025396	0.0060286
hg19_circ_0075189	0.40201	1.32135	5.5192e-05	0.0018096
hg19_circ_0075263	3.72	13.1775	4.1792e-08	3.8876e-06
hg19_circ_0075289	0.87292	1.83137	0.00069035	0.012904
hg19_circ_0075336	1.875	3.66802	6.2732e-05	0.0019994
hg19_circ_0075417	1.9814	3.94876	0.00021884	0.0053703
hg19_circ_0075531	2.8548	7.23403	2.1697e-05	0.00083851
hg19_circ_0075803	-0.75526	0.59244	0.0035685	0.04392
hg19_circ_0075877	0.64396	1.56261	3.3688e-06	0.00017276
hg19_circ_0075896	0.88562	1.84756	0.0027946	0.036235
hg19_circ_0076063	0.99768	1.99679	0.00083699	0.015081
hg19_circ_0076068	2.2252	4.67576	0.0027141	0.035407
hg19_circ_0076350	2.0258	4.07218	0.00011106	0.0031505
hg19_circ_0076478	-2.4914	0.177834	0.00014451	0.0038664
hg19_circ_0076494	1.3237	2.50307	0.00042033	0.0088137
hg19_circ_0076597	-0.55593	0.680218	0.0020704	0.029419
hg19_circ_0076931	0.77284	1.70863	0.00063852	0.012105
hg19_circ_0076948	2.7191	6.58462	0.0024682	0.033411
hg19_circ_0076962	1.2221	2.33286	0.0015568	0.023859
hg19_circ_0077078	0.67999	1.60213	0.0022262	0.031027
hg19_circ_0077219	3.1807	9.06747	1.0596e-05	0.00045329
hg19_circ_0077312	-2.9113	0.132926	0.00019264	0.0048925
hg19_circ_0077614	1.1279	2.1854	6.7646e-05	0.0021057
hg19_circ_0077690	1.9672	3.91009	0.0010941	0.018349
hg19_circ_0077771	1.9293	3.8087	7.9887e-18	3.1955e-14
hg19_circ_0077804	1.0834	2.11902	0.0020198	0.02901
hg19_circ_0077954	-3.0229	0.123032	0.00026687	0.0062792
hg19_circ_0078024	1.5307	2.88926	0.00073941	0.01363
hg19_circ_0078055	0.47984	1.39459	0.0030084	0.03835
hg19_circ_0078359	-0.86784	0.547967	3.3742e-05	0.0011839
hg19_circ_0078498	2.2886	4.88582	0.0032424	0.040404
hg19_circ_0078801	2.7222	6.59878	0.0016743	0.025367
hg19_circ_0078842	-0.60853	0.655865	0.00016084	0.0042325
hg19_circ_0078927	-1.939	0.260797	3.2522e-06	0.00016895
hg19_circ_0078946	-2.5414	0.171776	0.0024944	0.033651
hg19_circ_0079130	0.59202	1.50736	0.0019267	0.028128
hg19_circ_0079138	2.6184	6.14069	0.0020765	0.029453
hg19_circ_0079403	-2.74	0.149685	0.00099546	0.017237
hg19_circ_0079413	0.92372	1.897	1.8681e-05	0.00073621
hg19_circ_0079433	-0.59288	0.663018	0.0026507	0.034993
hg19_circ_0079527	-2.1459	0.225954	0.00050238	0.010048
hg19_circ_0079635	-2.4076	0.188469	0.0041703	0.049499
hg19_circ_0079722	-2.1984	0.217879	0.00072441	0.013384
hg19_circ_0079754	2.3022	4.93209	0.0029375	0.037721
hg19_circ_0079961	-1.9143	0.265301	1.8796e-08	1.9785e-06
hg19_circ_0080166	2.5437	5.83082	0.00063586	0.012083
hg19_circ_0080202	1.7863	3.44929	0.0010478	0.01776
hg19_circ_0080218	0.99565	1.99398	1.0638e-09	1.8108e-07
hg19_circ_0080222	1.7446	3.35102	0.0006097	0.011727
hg19_circ_0080224	2.6191	6.14367	0.0035144	0.043388
hg19_circ_0080368	2.6835	6.42413	2.3432e-06	0.0001272
hg19_circ_0080379	1.645	3.12748	0.0015307	0.023686
hg19_circ_0080568	-1.0693	0.47655	3.0965e-09	4.1287e-07
hg19_circ_0080570	-1.6865	0.31068	0.0027123	0.035407
hg19_circ_0080711	2.2324	4.69915	9.5784e-06	0.00042541
hg19_circ_0080713	1.5282	2.88426	0.0040268	0.048495
hg19_circ_0080970	-1.4693	0.361157	0.00023156	0.0056651
hg19_circ_0081117	2.3205	4.99505	0.00028963	0.0066583
hg19_circ_0081251	0.83216	1.78035	0.00040404	0.008689
hg19_circ_0081634	1.0799	2.11389	0.00041451	0.0087727
hg19_circ_0081759	1.7364	3.33203	0.0014898	0.023274
hg19_circ_0081855	0.60222	1.51805	1.1343e-05	0.00047761
hg19_circ_0081954	2.5756	5.96119	3.5815e-05	0.0012404
hg19_circ_0082044	-1.2349	0.424872	0.0035423	0.043665
hg19_circ_0082057	2.4531	5.47591	0.0014559	0.022883
hg19_circ_0082161	0.82644	1.7733	0.0030694	0.038792
hg19_circ_0082186	1.9955	3.98754	0.00088618	0.015685
hg19_circ_0082207	-1.2824	0.411111	0.0002391	0.0057441
hg19_circ_0082209	3.7619	13.5658	3.9675e-05	0.0013506
hg19_circ_0082211	2.6473	6.26494	8.9407e-06	0.00040183
hg19_circ_0082225	-3.5546	0.0851057	2.9252e-07	2.1642e-05
hg19_circ_0082457	1.181	2.26734	0.00027946	0.0064751
hg19_circ_0082548	-3.0037	0.12468	1.999e-05	0.00078393
hg19_circ_0082722	1.2302	2.346	5.9798e-05	0.0019135
hg19_circ_0082818	-1.7568	0.295904	0.0021226	0.029949
hg19_circ_0082832	-0.68642	0.621394	6.4793e-05	0.0020488
hg19_circ_0082931	-1.8172	0.283771	1.879e-09	2.7837e-07
hg19_circ_0083199	0.68512	1.60784	0.00090237	0.015936
hg19_circ_0083231	1.587	3.00424	0.0012719	0.020641
hg19_circ_0083234	2.727	6.62077	0.0028142	0.036371
hg19_circ_0083325	1.0734	2.10439	3.8023e-08	3.6213e-06
hg19_circ_0083326	2.6102	6.10588	0.00049122	0.0099237
hg19_circ_0083387	1.3548	2.55762	3.3546e-06	0.00017276
hg19_circ_0083498	2.3333	5.03957	0.0025001	0.033671
hg19_circ_0083597	2.0143	4.03985	0.0013836	0.022049
hg19_circ_0083691	-1.172	0.443806	0.0036146	0.044283
hg19_circ_0083819	-1.5612	0.338869	1.2384e-05	0.00051068
hg19_circ_0083824	2.6118	6.11266	0.0037599	0.045879
hg19_circ_0084277	3.1961	9.16478	2.8373e-05	0.001046
hg19_circ_0084419	-1.5984	0.330243	9.2442e-11	2.311e-08
hg19_circ_0084529	1.3665	2.57844	0.0014454	0.022868
hg19_circ_0084531	1.6281	3.09106	3.6371e-08	3.5056e-06
hg19_circ_0084550	1.8813	3.68407	0.0002437	0.0058197
hg19_circ_0084551	2.8008	6.96827	0.002444	0.033195
hg19_circ_0084556	2.1523	4.44536	0.0020559	0.029369
hg19_circ_0084558	3.1962	9.16541	6.6034e-05	0.0020717
hg19_circ_0084704	2.4446	5.44375	0.0025582	0.033996
hg19_circ_0085086	-2.7712	0.146482	0.0027268	0.035471
hg19_circ_0085556	1.5504	2.92898	0.0035089	0.043387
hg19_circ_0085750	-0.77157	0.58578	0.00069518	0.012964
hg19_circ_0085811	-1.4541	0.364983	0.001129	0.018855
hg19_circ_0086010	-2.2873	0.204859	0.0040522	0.048495
