# Supplementary material for: Circular RNA circCORO1C promotes laryngeal squamous cell carcinoma progression by modulating the let-7c-5p/PBX3 axis
Source: Mol Cancer. 2020 Jun 2;19:99. doi: 10.1186/s12943-020-01215-4 (PMC7265647; doi:10.1186/s12943-020-01215-4)
Supplement: Supplementary file 1 — Additional file 1: Table S1. Clinical features of 57 LSCC samples for RNA sequencing. Table S2. Clinical features of 107 LSCC samples for qPCR validation. Table S3. Differentially expressed circRNAs in LSCC tissues. Table S4. Differentially expressed miRNAs in LSCC tissues. Table S5. Differentially expressed mRNAs in LSCC tissues. Table S6. Primer sequences for RT-PCR and qPCR analysis. Table S7. Prediction of circCORO1C and miRNA interaction by seedVicious. Table S8. let-7c-5p target gene prediction by ENCORI. Table S9. Intersection of predicted let-7c-5p targets and upregulated mRNAs in LSCC tissues [file 12943_2020_1215_MOESM1_ESM.zip › Table S4. Differentially expressed miRNAs in LSCC.xlsx]

## Sheet: sheet1
Table S4. Differentially expressed miRNAs in LSCC tissues (fold change > 2, p value < 0.001).
sRNA	log2FoldChange (LSCC/ANM)	pval	padj
hsa-miR-424-3p	2.0644	3.8305e-36	6.9638e-33
hsa-miR-139-5p	-1.9448	4.1173e-34	3.7426e-31
hsa-miR-503-5p	2.29	8.3792e-33	5.0778e-30
hsa-miR-455-3p	2.1586	4.2432e-32	1.9285e-29
hsa-miR-93-3p	1.5475	4.1246e-30	1.4997e-27
hsa-miR-615-3p	3.7233	9.1325e-30	2.7671e-27
hsa-miR-664a-5p	-1.6906	1.5349e-29	3.9864e-27
hsa-miR-4679	-2.0714	1.5606e-28	3.5464e-26
hsa-miR-139-3p	-1.6121	2.0544e-28	4.1499e-26
hsa-miR-21-5p	1.386	2.1143e-27	3.8439e-25
hsa-miR-4652-5p	2.6046	2.9599e-27	4.8918e-25
hsa-miR-196a-5p	3.4372	6.812e-27	1.032e-24
hsa-miR-29b-2-5p	-1.2403	1.7614e-26	2.4632e-24
hsa-miR-29a-3p	-1.2136	9.7223e-26	1.2625e-23
hsa-miR-1301-3p	1.3568	1.3878e-24	1.682e-22
hsa-miR-331-5p	1.0798	2.0613e-24	2.2044e-22
hsa-miR-455-5p	1.4315	1.998e-24	2.2044e-22
hsa-miR-30a-3p	-2.0169	8.0381e-24	8.1185e-22
hsa-miR-196b-5p	2.1708	9.339e-24	8.936e-22
hsa-miR-450a-5p	1.256	6.6294e-23	6.0261e-21
hsa-miR-877-5p	1.8426	6.2121e-22	5.3779e-20
hsa-miR-21-3p	1.5795	8.0137e-22	6.6222e-20
hsa-miR-582-5p	-1.7131	8.3873e-22	6.6296e-20
hsa-miR-301a-5p	2.0517	1.1197e-21	8.4815e-20
hsa-miR-29c-5p	-1.7046	4.5944e-21	3.3411e-19
hsa-miR-152-5p	1.194	9.0766e-21	6.3466e-19
hsa-miR-2355-3p	1.6253	1.2336e-20	8.3065e-19
hsa-miR-25-3p	1.0513	1.7479e-20	1.1349e-18
hsa-miR-212-3p	1.3187	5.6826e-20	3.5624e-18
hsa-miR-3065-3p	-1.3307	1.2836e-19	7.7788e-18
hsa-let-7c-5p	-1.2747	1.8649e-19	1.0937e-17
hsa-miR-363-3p	-1.5674	3.0499e-19	1.7327e-17
hsa-miR-93-5p	1.1349	3.52e-19	1.9392e-17
hsa-miR-338-5p	-1.4142	4.2336e-19	2.2637e-17
hsa-miR-1910-5p	3.3778	1.4915e-18	7.7471e-17
hsa-miR-29c-3p	-1.9843	1.6439e-18	8.3018e-17
hsa-miR-3176	1.9962	3.6163e-18	1.7769e-16
hsa-miR-130b-5p	1.5179	7.2886e-18	3.487e-16
hsa-miR-30a-5p	-1.3549	8.0885e-18	3.7705e-16
hsa-miR-1307-3p	1.4049	1.763e-17	7.6315e-16
hsa-miR-126-5p	-1.0417	2.8021e-17	1.1847e-15
hsa-miR-25-5p	1.5125	3.2707e-17	1.3514e-15
hsa-miR-887-3p	-1.8404	3.6435e-17	1.472e-15
hsa-miR-450b-5p	1.3274	4.8759e-17	1.9271e-15
hsa-miR-195-5p	-1.0974	9.2135e-17	3.5639e-15
hsa-miR-424-5p	1.1545	1.7375e-16	6.4465e-15
hsa-miR-501-5p	1.0336	3.0067e-16	1.0932e-14
hsa-miR-183-3p	1.8439	3.2549e-16	1.1603e-14
hsa-miR-423-3p	1.1246	3.7233e-16	1.2772e-14
hsa-miR-3184-5p	1.1266	4.0167e-16	1.3523e-14
hsa-miR-944	1.7898	5.1034e-16	1.6869e-14
hsa-miR-451a	-1.6867	1.0337e-15	3.3558e-14
hsa-miR-182-3p	1.9275	1.1908e-15	3.6744e-14
hsa-miR-362-3p	-1.7964	1.1924e-15	3.6744e-14
hsa-miR-7-5p	1.3217	1.62e-15	4.9087e-14
hsa-miR-542-3p	1.0644	1.6518e-15	4.923e-14
hsa-miR-200b-5p	-1.1547	2.1966e-15	6.4409e-14
hsa-miR-3529-3p	1.3114	2.5304e-15	7.188e-14
hsa-miR-99b-3p	1.0216	3.394e-15	9.4929e-14
hsa-miR-454-5p	1.4476	7.0096e-15	1.9308e-13
hsa-miR-30c-2-3p	-1.2814	7.1182e-15	1.9315e-13
hsa-miR-486-3p	-1.385	1.756e-14	4.6946e-13
hsa-miR-4713-5p	2.2668	1.9215e-14	5.0627e-13
hsa-miR-483-3p	2.0776	2.1106e-14	5.4043e-13
hsa-miR-486-5p	-1.373	3.2494e-14	7.8766e-13
hsa-miR-148a-3p	-1.7851	4.2298e-14	1.0118e-12
hsa-miR-99a-5p	-1.4582	6.3728e-14	1.5046e-12
hsa-miR-652-5p	1.3094	6.6577e-14	1.5517e-12
hsa-miR-363-5p	-2.0027	9.863e-14	2.2697e-12
hsa-let-7g-3p	-1.7387	1.2694e-13	2.8847e-12
hsa-miR-1306-5p	1.3537	1.7189e-13	3.858e-12
hsa-miR-181b-3p	1.4045	1.8645e-13	4.1337e-12
hsa-miR-126-3p	1.0008	2.2557e-13	4.9137e-12
hsa-miR-29a-5p	-1.2482	2.5869e-13	5.533e-12
hsa-miR-548k	1.6957	5.2113e-13	1.1016e-11
hsa-miR-18a-3p	1.1451	5.4032e-13	1.1291e-11
hsa-miR-7973	-2.4371	6.0541e-13	1.2507e-11
hsa-miR-99a-3p	-1.3004	6.8492e-13	1.3991e-11
hsa-miR-199b-5p	-1.0213	1.6627e-12	3.3218e-11
hsa-miR-29b-3p	-1.276	1.9624e-12	3.8778e-11
hsa-miR-100-5p	-1.2637	2.1264e-12	4.1568e-11
hsa-miR-1254	1.6181	3.9725e-12	7.6021e-11
hsa-miR-451b	-1.5195	5.5154e-12	1.0128e-10
hsa-miR-101-5p	-1.3945	1.0261e-11	1.8288e-10
hsa-miR-4705	-1.893	1.6015e-11	2.7996e-10
hsa-miR-383-5p	-2.4571	2.0125e-11	3.4845e-10
hsa-miR-3144-3p	2.0774	2.1991e-11	3.7717e-10
hsa-miR-141-3p	-1.3812	2.6272e-11	4.3819e-10
hsa-miR-324-3p	1.0256	6.9175e-11	1.1032e-09
hsa-miR-205-5p	1.2078	7.9651e-11	1.2483e-09
hsa-miR-144-5p	-1.2246	8.5592e-11	1.33e-09
hsa-miR-130b-3p	1.004	8.7575e-11	1.3492e-09
hsa-miR-181a-2-3p	1.0794	9.4492e-11	1.4436e-09
hsa-miR-6744-5p	-2.6146	1.2661e-10	1.8867e-09
hsa-miR-7974	1.9611	1.6057e-10	2.3168e-09
hsa-miR-561-5p	-1.6321	1.67e-10	2.3906e-09
hsa-miR-301a-3p	1.3755	1.8408e-10	2.5942e-09
hsa-miR-6503-5p	-1.6069	2.5044e-10	3.4493e-09
hsa-miR-365b-5p	1.31	2.574e-10	3.5184e-09
hsa-miR-210-3p	1.1767	2.7532e-10	3.7077e-09
hsa-miR-34c-3p	-1.91	3.416e-10	4.5664e-09
hsa-miR-6513-5p	-1.2634	4.3882e-10	5.8232e-09
hsa-miR-106a-3p	-1.5309	4.5532e-10	5.9983e-09
hsa-miR-3171	2.6517	4.7198e-10	6.1731e-09
hsa-miR-27a-5p	1.2217	4.7877e-10	6.2172e-09
hsa-miR-549a	1.5097	5.3574e-10	6.8513e-09
hsa-miR-664b-5p	-1.2178	5.3891e-10	6.8513e-09
hsa-miR-1185-2-3p	1.3901	7.6765e-10	9.5588e-09
hsa-miR-10b-5p	-1.0573	8.3393e-10	1.0313e-08
hsa-miR-136-5p	-1.6172	9.8578e-10	1.2109e-08
hsa-miR-148a-5p	-1.1439	9.9699e-10	1.2165e-08
hsa-miR-940	1.656	1.2155e-09	1.4634e-08
hsa-miR-941	1.0388	1.2518e-09	1.4972e-08
hsa-miR-548a-3p	1.2962	1.3112e-09	1.558e-08
hsa-miR-335-3p	1.2279	1.5372e-09	1.8147e-08
hsa-miR-200a-3p	-1.1243	1.5827e-09	1.8564e-08
hsa-miR-1264	-3.804	1.7189e-09	1.9778e-08
hsa-miR-5094	2.1918	1.7126e-09	1.9778e-08
hsa-miR-628-3p	-1.0569	2.0218e-09	2.2973e-08
hsa-miR-218-5p	-1.1755	5.7939e-09	6.3075e-08
hsa-miR-4423-5p	-2.311	5.794e-09	6.3075e-08
hsa-miR-6504-5p	-1.472	6.1978e-09	6.7069e-08
hsa-miR-3173-5p	1.2106	7.1411e-09	7.5921e-08
hsa-miR-31-5p	1.5381	1.0411e-08	1.1004e-07
hsa-miR-3166	1.82	1.0615e-08	1.1155e-07
hsa-miR-618	1.5648	1.2113e-08	1.2583e-07
hsa-miR-1298-3p	-2.9618	1.7324e-08	1.7401e-07
hsa-miR-3940-3p	1.1339	1.8497e-08	1.8476e-07
hsa-miR-4536-5p	-1.2957	1.8948e-08	1.8824e-07
hsa-miR-5008-3p	1.7185	2.8164e-08	2.7528e-07
hsa-miR-301b-5p	2.6494	3.008e-08	2.9243e-07
hsa-miR-4536-3p	-1.3779	3.0947e-08	2.9768e-07
hsa-miR-4423-3p	-2.259	3.3247e-08	3.1812e-07
hsa-miR-4425	1.468	4.4692e-08	4.2318e-07
hsa-miR-9-3p	1.3562	4.8205e-08	4.5173e-07
hsa-miR-4797-3p	1.6442	5.0978e-08	4.7284e-07
hsa-miR-548aw	-1.0965	5.085e-08	4.7284e-07
hsa-miR-2355-5p	1.2937	6.31e-08	5.7937e-07
hsa-miR-224-5p	1.2966	6.7934e-08	6.114e-07
hsa-miR-5579-5p	1.5897	8.6841e-08	7.7391e-07
hsa-miR-4741	2.6045	8.9402e-08	7.9284e-07
hsa-miR-296-3p	1.4008	1.0009e-07	8.7481e-07
hsa-miR-1271-3p	2.4548	1.4096e-07	1.1975e-06
hsa-miR-4517	1.5186	1.5235e-07	1.2823e-06
hsa-miR-488-3p	-2.0258	2.0734e-07	1.7212e-06
hsa-miR-2116-3p	1.02	2.3463e-07	1.9301e-06
hsa-miR-4678	-2.4392	2.6427e-07	2.1642e-06
hsa-miR-144-3p	-1.2184	3.1744e-07	2.5764e-06
hsa-miR-3660	2.253	3.4508e-07	2.7759e-06
hsa-miR-4532	-2.5932	6.2196e-07	4.8738e-06
hsa-miR-181b-2-3p	1.0058	6.3337e-07	4.9208e-06
hsa-miR-4758-3p	2.4827	7.0116e-07	5.4013e-06
hsa-miR-6744-3p	-2.423	8.1867e-07	6.2274e-06
hsa-miR-4524a-3p	-1.3241	8.5624e-07	6.4591e-06
hsa-miR-5001-5p	1.7119	8.5516e-07	6.4591e-06
hsa-miR-3139	2.3167	9.4541e-07	7.0585e-06
hsa-miR-4732-5p	-1.5418	9.4734e-07	7.0585e-06
hsa-miR-3187-3p	1.8741	9.9274e-07	7.3366e-06
hsa-miR-4524b-5p	-1.3121	1.0177e-06	7.4909e-06
hsa-miR-33b-3p	1.0722	1.0682e-06	7.8307e-06
hsa-miR-5089-5p	-2.655	1.0725e-06	7.8308e-06
hsa-miR-1185-1-3p	1.0731	1.2904e-06	9.3094e-06
hsa-miR-1276	1.4566	1.3717e-06	9.8564e-06
hsa-miR-96-3p	1.2324	1.4464e-06	1.0352e-05
hsa-miR-4703-3p	-1.9431	1.6602e-06	1.1705e-05
hsa-miR-1228-3p	1.7233	1.7107e-06	1.2008e-05
hsa-miR-4529-5p	-1.3101	1.7667e-06	1.2353e-05
hsa-miR-323b-3p	1.2871	1.8527e-06	1.2905e-05
hsa-miR-767-3p	2.4819	2.2723e-06	1.5648e-05
hsa-miR-196a-3p	2.8736	2.9752e-06	2.0033e-05
hsa-miR-4798-5p	1.6039	3.0426e-06	2.0389e-05
hsa-miR-150-3p	-1.0883	3.1939e-06	2.1191e-05
hsa-miR-100-3p	-1.2504	3.2472e-06	2.1467e-05
hsa-miR-5089-3p	-2.2522	3.3688e-06	2.219e-05
hsa-miR-6499-5p	1.2161	3.4117e-06	2.2392e-05
hsa-miR-4446-3p	-1.1354	3.4927e-06	2.2726e-05
hsa-miR-2681-5p	-1.7364	3.942e-06	2.5504e-05
hsa-miR-942-3p	1.2208	4.2019e-06	2.7089e-05
hsa-miR-4503	-2.0511	4.4553e-06	2.842e-05
hsa-miR-1255b-5p	-1.1176	4.7019e-06	2.9784e-05
hsa-miR-3943	2.7437	4.6996e-06	2.9784e-05
hsa-miR-1286	1.9722	5.1619e-06	3.2584e-05
hsa-miR-1270	-1.3993	5.3578e-06	3.3704e-05
hsa-miR-190a-3p	-1.3155	5.8613e-06	3.6493e-05
hsa-miR-548ab	1.1084	7.5958e-06	4.6811e-05
hsa-miR-431-5p	1.0961	8.6616e-06	5.2842e-05
hsa-miR-1972	1.1373	9.3209e-06	5.6673e-05
hsa-miR-194-3p	1.0439	1.0241e-05	6.1245e-05
hsa-miR-873-3p	1.6601	1.1209e-05	6.6593e-05
hsa-miR-877-3p	1.3435	1.1589e-05	6.8578e-05
hsa-miR-3662	1.186	1.2166e-05	7.1578e-05
hsa-miR-1268a	1.375	1.2467e-05	7.3115e-05
hsa-miR-2681-3p	-2.6108	1.3343e-05	7.7749e-05
hsa-miR-4761-3p	2.2794	1.3528e-05	7.8576e-05
hsa-miR-6871-5p	2.871	1.46e-05	8.3997e-05
hsa-miR-150-5p	-1.0119	1.7501e-05	9.9737e-05
hsa-miR-202-5p	-1.3434	1.8254e-05	0.00010371
hsa-miR-636	1.4556	1.8425e-05	0.00010435
hsa-miR-1226-5p	1.735	1.951e-05	0.00011015
hsa-miR-632	1.4562	2.2843e-05	0.00012818
hsa-miR-3929	2.4813	3.6669e-05	0.00019723
hsa-miR-4664-5p	1.1599	4.1238e-05	0.00021857
hsa-miR-6720-5p	1.9311	4.9242e-05	0.00025651
hsa-miR-937-5p	2.5869	5.567e-05	0.00028752
hsa-miR-4431	-2.8796	5.7757e-05	0.00029662
hsa-miR-933	1.527	6.6881e-05	0.00034059
hsa-miR-4640-3p	1.9887	6.7808e-05	0.00034435
hsa-miR-1265	-2.8456	7.6695e-05	0.00038517
hsa-miR-6753-3p	2.5123	8.3115e-05	0.0004144
hsa-miR-4676-3p	1.505	8.5662e-05	0.0004255
hsa-miR-760	1.0011	9.2342e-05	0.00045495
hsa-miR-4522	1.7403	9.6868e-05	0.00047468
hsa-miR-508-5p	2.1464	0.00012207	0.00058556
hsa-miR-615-5p	2.1466	0.00012857	0.00061348
hsa-miR-6769b-3p	1.9952	0.00013845	0.00065891
hsa-miR-6843-3p	-1.9103	0.00014083	0.00066849
hsa-miR-1249-5p	1.3815	0.00014887	0.00070479
hsa-miR-4659a-5p	-1.9068	0.0001565	0.0007333
hsa-miR-449c-3p	-2.6685	0.00016596	0.0007756
hsa-miR-6772-3p	1.7184	0.0001825	0.00084856
hsa-miR-2467-5p	1.5161	0.00018414	0.00085398
hsa-miR-4776-5p	-1.3898	0.00018712	0.00086559
hsa-miR-1912	-2.7125	0.00018828	0.00086648
hsa-miR-4484	2.1722	0.00020733	0.0009447
hsa-miR-4689	2.5371	0.00021441	0.00096963
hsa-miR-4745-5p	2.6715	0.00021407	0.00096963
hsa-miR-1226-3p	1.1817	0.0002215	0.0009992
hsa-miR-588	2.2099	0.00022457	0.0010106
hsa-miR-4690-3p	1.5007	0.00022922	0.0010264
hsa-miR-6742-3p	2.2382	0.00024651	0.0010977
hsa-miR-1228-5p	1.5206	0.00025874	0.0011445
hsa-miR-4732-3p	-1.4547	0.00028826	0.0012689
hsa-miR-5582-3p	1.1252	0.00030126	0.0013229
hsa-miR-2116-5p	1.8069	0.00030937	0.0013553
hsa-miR-3661	1.0825	0.00033988	0.00147
hsa-miR-4640-5p	1.8093	0.00034047	0.00147
hsa-miR-6718-5p	1.2383	0.00034129	0.00147
hsa-miR-7851-3p	2.2214	0.00034202	0.00147
hsa-miR-548h-5p	1.2748	0.00035648	0.0015285
hsa-miR-3911	1.7728	0.00035912	0.0015362
hsa-miR-3679-5p	1.0681	0.00036921	0.0015646
hsa-miR-6773-5p	2.0884	0.00038949	0.0016429
hsa-miR-3651	1.2596	0.00039141	0.0016472
hsa-miR-936	1.9804	0.00039688	0.0016663
hsa-miR-1538	1.8236	0.00042686	0.001784
hsa-miR-4785	1.1801	0.00045181	0.0018733
hsa-miR-4797-5p	1.3504	0.00045699	0.0018882
hsa-miR-186-3p	-1.356	0.00047576	0.0019613
hsa-miR-4760-5p	2.5341	0.00051386	0.0021088
hsa-miR-548a-5p	2.0648	0.00054383	0.0022268
hsa-miR-503-3p	1.8198	0.00055591	0.002266
hsa-miR-885-5p	-1.1991	0.00056922	0.0023151
hsa-miR-3619-5p	1.7234	0.0006004	0.002431
hsa-miR-372-3p	1.0479	0.00061551	0.0024867
hsa-miR-4524a-5p	-1.2136	0.00064616	0.0025875
hsa-miR-4690-5p	2.4676	0.0006698	0.0026762
hsa-miR-4725-3p	2.3442	0.00068848	0.0027449
hsa-miR-4449	1.2258	0.000704	0.0027884
hsa-miR-7110-3p	1.8184	0.00074723	0.0029468
hsa-miR-4659b-3p	-1.6837	0.00075679	0.002978
hsa-miR-488-5p	-1.4604	0.00076807	0.0030159
hsa-miR-4460	-2.2593	0.00080138	0.0031399
hsa-miR-3607-5p	-1.6182	0.00081381	0.0031817
hsa-miR-6847-5p	1.345	0.00082723	0.0032273
hsa-miR-4686	2.4359	0.00083588	0.003254
hsa-miR-510-5p	1.9666	0.00097927	0.003748
hsa-miR-6741-3p	1.3522	0.00098698	0.0037686
