# Supplementary material for: Circular RNA circCORO1C promotes laryngeal squamous cell carcinoma progression by modulating the let-7c-5p/PBX3 axis
Source: Mol Cancer. 2020 Jun 2;19:99. doi: 10.1186/s12943-020-01215-4 (PMC7265647; doi:10.1186/s12943-020-01215-4)
Supplement: Supplementary file 1 — Additional file 1: Table S1. Clinical features of 57 LSCC samples for RNA sequencing. Table S2. Clinical features of 107 LSCC samples for qPCR validation. Table S3. Differentially expressed circRNAs in LSCC tissues. Table S4. Differentially expressed miRNAs in LSCC tissues. Table S5. Differentially expressed mRNAs in LSCC tissues. Table S6. Primer sequences for RT-PCR and qPCR analysis. Table S7. Prediction of circCORO1C and miRNA interaction by seedVicious. Table S8. let-7c-5p target gene prediction by ENCORI. Table S9. Intersection of predicted let-7c-5p targets and upregulated mRNAs in LSCC tissues [file 12943_2020_1215_MOESM1_ESM.zip › Table S5. Differentially expressed mRNAs in LSCC.xlsx]

## Sheet: Sheet2
Table S5. Differentially expressed mRNAs in LSCC tissues (log2(fold change >0.5, p < 0.001).
ID	genename	genetype	description	log2foldchange (LSCC/ANM)	pvalue	padj
ENSG00000000003	TSPAN6	protein_coding	tetraspanin 6 [Source:HGNC Symbol;Acc:11858]	-1.41049	5.19881e-44	6.49891e-42
ENSG00000000005	TNMD	protein_coding	tenomodulin [Source:HGNC Symbol;Acc:17757]	-1.68341	1.75754e-13	1.14645e-12
ENSG00000000419	DPM1	protein_coding	dolichyl-phosphate mannosyltransferase polypeptide 1, catalytic subunit [Source:HGNC Symbol;Acc:3005]	0.545367	3.27866e-13	2.0847e-12
ENSG00000000460	C1orf112	protein_coding	chromosome 1 open reading frame 112 [Source:HGNC Symbol;Acc:25565]	0.817483	2.93172e-22	4.53779e-21
ENSG00000000971	CFH	protein_coding	complement factor H [Source:HGNC Symbol;Acc:4883]	-1.31326	1.69289e-21	2.4265e-20
ENSG00000001084	GCLC	protein_coding	glutamate-cysteine ligase, catalytic subunit [Source:HGNC Symbol;Acc:4311]	0.607465	1.5182e-05	4.05116e-05
ENSG00000001561	ENPP4	protein_coding	ectonucleotide pyrophosphatase/phosphodiesterase 4 (putative) [Source:HGNC Symbol;Acc:3359]	-1.65941	1.00381e-27	2.73974e-26
ENSG00000001626	CFTR	protein_coding	cystic fibrosis transmembrane conductance regulator (ATP-binding cassette sub-family C, member 7) [Source:HGNC Symbol;Acc:1884]	-2.09019	2.28875e-15	1.79935e-14
ENSG00000002587	HS3ST1	protein_coding	heparan sulfate (glucosamine) 3-O-sulfotransferase 1 [Source:HGNC Symbol;Acc:5194]	-1.30688	4.59765e-29	1.40994e-27
ENSG00000002746	HECW1	protein_coding	HECT, C2 and WW domain containing E3 ubiquitin protein ligase 1 [Source:HGNC Symbol;Acc:22195]	1.07612	3.37191e-13	2.14066e-12
ENSG00000003096	KLHL13	protein_coding	kelch-like family member 13 [Source:HGNC Symbol;Acc:22931]	0.612341	5.667e-05	0.000140419
ENSG00000003137	CYP26B1	protein_coding	cytochrome P450, family 26, subfamily B, polypeptide 1 [Source:HGNC Symbol;Acc:20581]	1.30437	1.3343e-15	1.07585e-14
ENSG00000003147	ICA1	protein_coding	islet cell autoantigen 1, 69kDa [Source:HGNC Symbol;Acc:5343]	-1.70007	5.52517e-30	1.8409e-28
ENSG00000003249	DBNDD1	protein_coding	dysbindin (dystrobrevin binding protein 1) domain containing 1 [Source:HGNC Symbol;Acc:28455]	-0.823326	3.649e-07	1.20016e-06
ENSG00000003436	TFPI	protein_coding	tissue factor pathway inhibitor (lipoprotein-associated coagulation inhibitor) [Source:HGNC Symbol;Acc:11760]	-1.01006	8.9598e-17	8.14916e-16
ENSG00000003756	RBM5	protein_coding	RNA binding motif protein 5 [Source:HGNC Symbol;Acc:9902]	-0.597587	3.68077e-34	1.79127e-32
ENSG00000003989	SLC7A2	protein_coding	solute carrier family 7 (cationic amino acid transporter, y+ system), member 2 [Source:HGNC Symbol;Acc:11060]	-1.26876	8.73493e-12	4.79207e-11
ENSG00000004139	SARM1	protein_coding	sterile alpha and TIR motif containing 1 [Source:HGNC Symbol;Acc:17074]	-0.772074	3.21476e-09	1.33854e-08
ENSG00000004478	FKBP4	protein_coding	FK506 binding protein 4, 59kDa [Source:HGNC Symbol;Acc:3720]	0.60594	1.78364e-11	9.48891e-11
ENSG00000004487	KDM1A	protein_coding	lysine (K)-specific demethylase 1A [Source:HGNC Symbol;Acc:29079]	0.632676	6.99952e-24	1.28719e-22
ENSG00000004700	RECQL	protein_coding	RecQ protein-like (DNA helicase Q1-like) [Source:HGNC Symbol;Acc:9948]	0.619204	4.49269e-17	4.21617e-16
ENSG00000004776	HSPB6	protein_coding	heat shock protein, alpha-crystallin-related, B6 [Source:HGNC Symbol;Acc:26511]	-2.63464	2.26803e-33	1.03602e-31
ENSG00000004799	PDK4	protein_coding	pyruvate dehydrogenase kinase, isozyme 4 [Source:HGNC Symbol;Acc:8812]	-2.23529	5.39225e-32	2.16165e-30
ENSG00000004809	SLC22A16	protein_coding	solute carrier family 22 (organic cation/carnitine transporter), member 16 [Source:HGNC Symbol;Acc:20302]	-1.22079	1.70415e-05	4.52158e-05
ENSG00000004838	ZMYND10	protein_coding	zinc finger, MYND-type containing 10 [Source:HGNC Symbol;Acc:19412]	-2.23387	2.75832e-26	6.46675e-25
ENSG00000004939	SLC4A1	protein_coding	solute carrier family 4, anion exchanger, member 1 (erythrocyte membrane protein band 3, Diego blood group) [Source:HGNC Symbol;Acc:11027]	-1.40582	2.74919e-09	1.15347e-08
ENSG00000005059	CCDC109B	protein_coding	coiled-coil domain containing 109B [Source:HGNC Symbol;Acc:26076]	0.663855	2.05574e-09	8.77603e-09
ENSG00000005073	HOXA11	protein_coding	homeobox A11 [Source:HGNC Symbol;Acc:5101]	3.01572	3.97228e-28	1.12349e-26
ENSG00000005100	DHX33	protein_coding	DEAH (Asp-Glu-Ala-His) box polypeptide 33 [Source:HGNC Symbol;Acc:16718]	0.595118	1.31208e-22	2.11275e-21
ENSG00000005108	THSD7A	protein_coding	thrombospondin, type I, domain containing 7A [Source:HGNC Symbol;Acc:22207]	-0.724373	3.77558e-07	1.23943e-06
ENSG00000005175	RPAP3	protein_coding	RNA polymerase II associated protein 3 [Source:HGNC Symbol;Acc:26151]	0.506584	3.14569e-17	2.98891e-16
ENSG00000005187	ACSM3	protein_coding	acyl-CoA synthetase medium-chain family member 3 [Source:HGNC Symbol;Acc:10522]	-1.32873	5.62619e-22	8.45658e-21
ENSG00000005194	CIAPIN1	protein_coding	cytokine induced apoptosis inhibitor 1 [Source:HGNC Symbol;Acc:28050]	0.62675	3.91813e-22	5.98817e-21
ENSG00000005243	COPZ2	protein_coding	coatomer protein complex, subunit zeta 2 [Source:HGNC Symbol;Acc:19356]	0.84608	6.77091e-12	3.76376e-11
ENSG00000005249	PRKAR2B	protein_coding	protein kinase, cAMP-dependent, regulatory, type II, beta [Source:HGNC Symbol;Acc:9392]	-1.34009	7.80695e-16	6.43901e-15
ENSG00000005379	BZRAP1	protein_coding	benzodiazapine receptor (peripheral) associated protein 1 [Source:HGNC Symbol;Acc:16831]	-1.15869	6.4653e-18	6.56797e-17
ENSG00000005381	MPO	protein_coding	myeloperoxidase [Source:HGNC Symbol;Acc:7218]	-4.64965	4.78115e-38	3.37483e-36
ENSG00000005421	PON1	protein_coding	paraoxonase 1 [Source:HGNC Symbol;Acc:9204]	-2.20619	7.34314e-14	4.96188e-13
ENSG00000005471	ABCB4	protein_coding	ATP-binding cassette, sub-family B (MDR/TAP), member 4 [Source:HGNC Symbol;Acc:45]	-0.857594	3.70109e-09	1.52822e-08
ENSG00000005513	SOX8	protein_coding	SRY (sex determining region Y)-box 8 [Source:HGNC Symbol;Acc:11203]	-2.02383	1.63366e-18	1.75027e-17
ENSG00000005844	ITGAL	protein_coding	integrin, alpha L (antigen CD11A (p180), lymphocyte function-associated antigen 1; alpha polypeptide) [Source:HGNC Symbol;Acc:6148]	-0.600987	9.1538e-05	0.000219992
ENSG00000005884	ITGA3	protein_coding	integrin, alpha 3 (antigen CD49C, alpha 3 subunit of VLA-3 receptor) [Source:HGNC Symbol;Acc:6139]	1.39184	1.49475e-21	2.1538e-20
ENSG00000005961	ITGA2B	protein_coding	integrin, alpha 2b (platelet glycoprotein IIb of IIb/IIIa complex, antigen CD41) [Source:HGNC Symbol;Acc:6138]	0.713145	1.56727e-06	4.75993e-06
ENSG00000005981	ASB4	protein_coding	ankyrin repeat and SOCS box containing 4 [Source:HGNC Symbol;Acc:16009]	-1.2786	5.62912e-06	1.58799e-05
ENSG00000006025	OSBPL7	protein_coding	oxysterol binding protein-like 7 [Source:HGNC Symbol;Acc:16387]	-0.568292	4.79302e-07	1.55104e-06
ENSG00000006042	TMEM98	protein_coding	transmembrane protein 98 [Source:HGNC Symbol;Acc:24529]	-0.539491	0.000120996	0.000286208
ENSG00000006059	KRT33A	protein_coding	keratin 33A [Source:HGNC Symbol;Acc:6450]	-1.5621	1.63974e-06	4.96715e-06
ENSG00000006074	CCL18	protein_coding	chemokine (C-C motif) ligand 18 (pulmonary and activation-regulated) [Source:HGNC Symbol;Acc:10616]	1.52003	2.30792e-09	9.7736e-09
ENSG00000006075	CCL3	protein_coding	chemokine (C-C motif) ligand 3 [Source:HGNC Symbol;Acc:10627]	0.906564	1.7433e-07	5.95748e-07
ENSG00000006118	TMEM132A	protein_coding	transmembrane protein 132A [Source:HGNC Symbol;Acc:31092]	1.44939	3.20505e-41	3.1618e-39
ENSG00000006327	TNFRSF12A	protein_coding	tumor necrosis factor receptor superfamily, member 12A [Source:HGNC Symbol;Acc:18152]	2.08248	4.32047e-33	1.91222e-31
ENSG00000006377	DLX6	protein_coding	distal-less homeobox 6 [Source:HGNC Symbol;Acc:2919]	2.88757	5.76654e-32	2.30044e-30
ENSG00000006468	ETV1	protein_coding	ets variant 1 [Source:HGNC Symbol;Acc:3490]	-0.967969	2.63787e-07	8.81228e-07
ENSG00000006534	ALDH3B1	protein_coding	aldehyde dehydrogenase 3 family, member B1 [Source:HGNC Symbol;Acc:410]	-1.7833	3.9728e-36	2.32352e-34
ENSG00000006555	TTC22	protein_coding	tetratricopeptide repeat domain 22 [Source:HGNC Symbol;Acc:26067]	-1.03793	5.19251e-07	1.67075e-06
ENSG00000006576	PHTF2	protein_coding	putative homeodomain transcription factor 2 [Source:HGNC Symbol;Acc:13411]	0.58952	9.05744e-13	5.4986e-12
ENSG00000006606	CCL26	protein_coding	chemokine (C-C motif) ligand 26 [Source:HGNC Symbol;Acc:10625]	0.934375	0.000339775	0.00075348
ENSG00000006611	USH1C	protein_coding	Usher syndrome 1C (autosomal recessive, severe) [Source:HGNC Symbol;Acc:12597]	-1.12048	0.000657383	0.00139737
ENSG00000006625	GGCT	protein_coding	gamma-glutamylcyclotransferase [Source:HGNC Symbol;Acc:21705]	0.71748	1.5044e-11	8.06022e-11
ENSG00000006634	DBF4	protein_coding	DBF4 homolog (S. cerevisiae) [Source:HGNC Symbol;Acc:17364]	1.08798	8.00092e-30	2.63363e-28
ENSG00000006740	ARHGAP44	protein_coding	Rho GTPase activating protein 44 [Source:HGNC Symbol;Acc:29096]	-0.992079	6.61033e-10	2.97678e-09
ENSG00000006747	SCIN	protein_coding	scinderin [Source:HGNC Symbol;Acc:21695]	-2.83631	3.51648e-51	8.59491e-49
ENSG00000006756	ARSD	protein_coding	arylsulfatase D [Source:HGNC Symbol;Acc:717]	-0.896005	2.21716e-18	2.33569e-17
ENSG00000007001	UPP2	protein_coding	uridine phosphorylase 2 [Source:HGNC Symbol;Acc:23061]	-1.13881	1.97891e-07	6.70945e-07
ENSG00000007062	PROM1	protein_coding	prominin 1 [Source:HGNC Symbol;Acc:9454]	-3.10647	2.33482e-27	6.1176e-26
ENSG00000007174	DNAH9	protein_coding	dynein, axonemal, heavy chain 9 [Source:HGNC Symbol;Acc:2953]	-2.84686	2.18344e-31	8.21033e-30
ENSG00000007216	SLC13A2	protein_coding	solute carrier family 13 (sodium-dependent dicarboxylate transporter), member 2 [Source:HGNC Symbol;Acc:10917]	-4.20378	2.07769e-40	1.86434e-38
ENSG00000007237	GAS7	protein_coding	growth arrest-specific 7 [Source:HGNC Symbol;Acc:4169]	-1.2394	1.19382e-15	9.67424e-15
ENSG00000007306	CEACAM7	protein_coding	carcinoembryonic antigen-related cell adhesion molecule 7 [Source:HGNC Symbol;Acc:1819]	-1.63882	1.72686e-06	5.21322e-06
ENSG00000007312	CD79B	protein_coding	CD79b molecule, immunoglobulin-associated beta [Source:HGNC Symbol;Acc:1699]	-0.96327	1.20207e-05	3.25266e-05
ENSG00000007372	PAX6	protein_coding	paired box 6 [Source:HGNC Symbol;Acc:8620]	0.797735	3.61447e-08	1.33541e-07
ENSG00000007376	RPUSD1	protein_coding	RNA pseudouridylate synthase domain containing 1 [Source:HGNC Symbol;Acc:14173]	0.507892	8.13234e-12	4.47572e-11
ENSG00000007402	CACNA2D2	protein_coding	calcium channel, voltage-dependent, alpha 2/delta subunit 2 [Source:HGNC Symbol;Acc:1400]	-1.14135	1.23644e-26	3.00414e-25
ENSG00000007516	BAIAP3	protein_coding	BAI1-associated protein 3 [Source:HGNC Symbol;Acc:948]	-1.52138	1.04568e-20	1.38432e-19
ENSG00000007933	FMO3	protein_coding	flavin containing monooxygenase 3 [Source:HGNC Symbol;Acc:3771]	-0.778646	1.4873e-08	5.73422e-08
ENSG00000007944	MYLIP	protein_coding	myosin regulatory light chain interacting protein [Source:HGNC Symbol;Acc:21155]	-0.558685	5.43247e-09	2.20094e-08
ENSG00000007952	NOX1	protein_coding	NADPH oxidase 1 [Source:HGNC Symbol;Acc:7889]	-0.582024	7.47284e-06	2.07556e-05
ENSG00000007968	E2F2	protein_coding	E2F transcription factor 2 [Source:HGNC Symbol;Acc:3114]	0.721393	0.000154531	0.000360355
ENSG00000008018	PSMB1	protein_coding	proteasome (prosome, macropain) subunit, beta type, 1 [Source:HGNC Symbol;Acc:9537]	0.647888	8.8809e-19	9.79351e-18
ENSG00000008118	CAMK1G	protein_coding	calcium/calmodulin-dependent protein kinase IG [Source:HGNC Symbol;Acc:14585]	0.752242	4.84169e-06	1.37568e-05
ENSG00000008196	TFAP2B	protein_coding	transcription factor AP-2 beta (activating enhancer binding protein 2 beta) [Source:HGNC Symbol;Acc:11743]	-2.3369	1.79167e-14	1.28856e-13
ENSG00000008226	DLEC1	protein_coding	deleted in lung and esophageal cancer 1 [Source:HGNC Symbol;Acc:2899]	-1.63585	8.78686e-15	6.5184e-14
ENSG00000008283	CYB561	protein_coding	cytochrome b561 [Source:HGNC Symbol;Acc:2571]	-0.650413	2.30806e-12	1.34413e-11
ENSG00000008294	SPAG9	protein_coding	sperm associated antigen 9 [Source:HGNC Symbol;Acc:14524]	0.519707	4.00074e-18	4.13481e-17
ENSG00000008300	CELSR3	protein_coding	cadherin, EGF LAG seven-pass G-type receptor 3 [Source:HGNC Symbol;Acc:3230]	1.22721	1.13792e-18	1.24024e-17
ENSG00000008311	AASS	protein_coding	aminoadipate-semialdehyde synthase [Source:HGNC Symbol;Acc:17366]	-0.550962	5.70119e-06	1.60679e-05
ENSG00000008441	NFIX	protein_coding	nuclear factor I/X (CCAAT-binding transcription factor) [Source:HGNC Symbol;Acc:7788]	-1.37883	3.13109e-39	2.47704e-37
ENSG00000008517	IL32	protein_coding	interleukin 32 [Source:HGNC Symbol;Acc:16830]	0.855731	7.89103e-07	2.48579e-06
ENSG00000009709	PAX7	protein_coding	paired box 7 [Source:HGNC Symbol;Acc:8621]	1.66057	1.05749e-05	2.88239e-05
ENSG00000009724	MASP2	protein_coding	mannan-binding lectin serine peptidase 2 [Source:HGNC Symbol;Acc:6902]	-0.701252	8.69203e-12	4.77013e-11
ENSG00000009765	IYD	protein_coding	iodotyrosine deiodinase [Source:HGNC Symbol;Acc:21071]	-2.21156	3.23214e-25	6.81643e-24
ENSG00000010030	ETV7	protein_coding	ets variant 7 [Source:HGNC Symbol;Acc:18160]	0.582862	0.000153973	0.00035926
ENSG00000010072	SPRTN	protein_coding	SprT-like N-terminal domain [Source:HGNC Symbol;Acc:25356]	0.624299	6.86703e-19	7.64997e-18
ENSG00000010282	HHATL	protein_coding	hedgehog acyltransferase-like [Source:HGNC Symbol;Acc:13242]	-2.50953	2.08504e-12	1.21989e-11
ENSG00000010292	NCAPD2	protein_coding	non-SMC condensin I complex, subunit D2 [Source:HGNC Symbol;Acc:24305]	0.968632	1.51397e-27	4.03464e-26
ENSG00000010318	PHF7	protein_coding	PHD finger protein 7 [Source:HGNC Symbol;Acc:18458]	-0.504029	7.3781e-14	4.98345e-13
ENSG00000010319	SEMA3G	protein_coding	sema domain, immunoglobulin domain (Ig), short basic domain, secreted, (semaphorin) 3G [Source:HGNC Symbol;Acc:30400]	-1.18604	4.58534e-16	3.87859e-15
ENSG00000010322	NISCH	protein_coding	nischarin [Source:HGNC Symbol;Acc:18006]	-0.61116	7.51704e-22	1.11908e-20
ENSG00000010361	FUZ	protein_coding	fuzzy planar cell polarity protein [Source:HGNC Symbol;Acc:26219]	-0.789962	3.27662e-10	1.52546e-09
ENSG00000010379	SLC6A13	protein_coding	solute carrier family 6 (neurotransmitter transporter, GABA), member 13 [Source:HGNC Symbol;Acc:11046]	0.822275	0.000199122	0.000457114
ENSG00000010539	ZNF200	protein_coding	zinc finger protein 200 [Source:HGNC Symbol;Acc:12993]	0.67653	8.63748e-34	4.08807e-32
ENSG00000010626	LRRC23	protein_coding	leucine rich repeat containing 23 [Source:HGNC Symbol;Acc:19138]	-0.842008	6.28052e-07	2.00253e-06
ENSG00000011083	SLC6A7	protein_coding	solute carrier family 6 (neurotransmitter transporter, L-proline), member 7 [Source:HGNC Symbol;Acc:11054]	1.3105	2.10749e-09	8.97469e-09
ENSG00000011105	TSPAN9	protein_coding	tetraspanin 9 [Source:HGNC Symbol;Acc:21640]	0.783574	2.88316e-20	3.66147e-19
ENSG00000011260	UTP18	protein_coding	UTP18 small subunit (SSU) processome component homolog (yeast) [Source:HGNC Symbol;Acc:24274]	0.539275	3.99581e-18	4.13102e-17
ENSG00000011332	DPF1	protein_coding	D4, zinc and double PHD fingers family 1 [Source:HGNC Symbol;Acc:20225]	1.99877	1.20204e-38	9.0922e-37
ENSG00000011422	PLAUR	protein_coding	plasminogen activator, urokinase receptor [Source:HGNC Symbol;Acc:9053]	1.55234	4.91929e-27	1.25188e-25
ENSG00000011426	ANLN	protein_coding	anillin, actin binding protein [Source:HGNC Symbol;Acc:14082]	1.96703	1.54936e-27	4.12224e-26
ENSG00000011465	DCN	protein_coding	decorin [Source:HGNC Symbol;Acc:2705]	-0.645911	1.12303e-05	3.04987e-05
ENSG00000011600	TYROBP	protein_coding	TYRO protein tyrosine kinase binding protein [Source:HGNC Symbol;Acc:12449]	0.573019	5.05475e-05	0.000126049
ENSG00000011677	GABRA3	protein_coding	gamma-aminobutyric acid (GABA) A receptor, alpha 3 [Source:HGNC Symbol;Acc:4077]	0.984348	2.29612e-06	6.81464e-06
ENSG00000012048	BRCA1	protein_coding	breast cancer 1, early onset [Source:HGNC Symbol;Acc:1100]	1.26822	3.1969e-34	1.56043e-32
ENSG00000012124	CD22	protein_coding	CD22 molecule [Source:HGNC Symbol;Acc:1643]	-1.1222	8.25576e-07	2.59329e-06
ENSG00000012223	LTF	protein_coding	lactotransferrin [Source:HGNC Symbol;Acc:6720]	-3.55749	4.36607e-23	7.40536e-22
ENSG00000012232	EXTL3	protein_coding	exostosin-like glycosyltransferase 3 [Source:HGNC Symbol;Acc:3518]	0.722093	1.07213e-19	1.2853e-18
ENSG00000012504	NR1H4	protein_coding	nuclear receptor subfamily 1, group H, member 4 [Source:HGNC Symbol;Acc:7967]	-2.02604	1.18893e-11	6.43741e-11
ENSG00000012817	KDM5D	protein_coding	lysine (K)-specific demethylase 5D [Source:HGNC Symbol;Acc:11115]	-0.927729	4.41939e-11	2.25493e-10
ENSG00000012822	CALCOCO1	protein_coding	calcium binding and coiled-coil domain 1 [Source:HGNC Symbol;Acc:29306]	-0.515528	2.5789e-12	1.49336e-11
ENSG00000013016	EHD3	protein_coding	EH-domain containing 3 [Source:HGNC Symbol;Acc:3244]	-0.931129	1.72738e-08	6.60693e-08
ENSG00000013275	PSMC4	protein_coding	proteasome (prosome, macropain) 26S subunit, ATPase, 4 [Source:HGNC Symbol;Acc:9551]	0.610301	1.66092e-15	1.32614e-14
ENSG00000013293	SLC7A14	protein_coding	solute carrier family 7 (orphan transporter), member 14 [Source:HGNC Symbol;Acc:29326]	-3.27143	4.63087e-40	3.96006e-38
ENSG00000013297	CLDN11	protein_coding	claudin 11 [Source:HGNC Symbol;Acc:8514]	-2.10698	3.53266e-35	1.88746e-33
ENSG00000013573	DDX11	protein_coding	DEAD/H (Asp-Glu-Ala-Asp/His) box helicase 11 [Source:HGNC Symbol;Acc:2736]	0.945552	2.0482e-22	3.2329e-21
ENSG00000013588	GPRC5A	protein_coding	G protein-coupled receptor, family C, group 5, member A [Source:HGNC Symbol;Acc:9836]	-0.704398	0.000248392	0.000562143
ENSG00000013810	TACC3	protein_coding	transforming, acidic coiled-coil containing protein 3 [Source:HGNC Symbol;Acc:11524]	1.07081	2.55343e-28	7.34239e-27
ENSG00000014138	POLA2	protein_coding	polymerase (DNA directed), alpha 2, accessory subunit [Source:HGNC Symbol;Acc:30073]	0.752599	4.26594e-21	5.8582e-20
ENSG00000014257	ACPP	protein_coding	acid phosphatase, prostate [Source:HGNC Symbol;Acc:125]	-1.16547	4.57164e-09	1.86534e-08
ENSG00000014914	MTMR11	protein_coding	myotubularin related protein 11 [Source:HGNC Symbol;Acc:24307]	0.63249	1.78769e-10	8.56503e-10
ENSG00000015475	BID	protein_coding	BH3 interacting domain death agonist [Source:HGNC Symbol;Acc:1050]	0.961409	1.16154e-25	2.56526e-24
ENSG00000016082	ISL1	protein_coding	ISL LIM homeobox 1 [Source:HGNC Symbol;Acc:6132]	-1.82932	4.6499e-16	3.92712e-15
ENSG00000016391	CHDH	protein_coding	choline dehydrogenase [Source:HGNC Symbol;Acc:24288]	-1.51582	1.68881e-15	1.34776e-14
ENSG00000016402	IL20RA	protein_coding	interleukin 20 receptor, alpha [Source:HGNC Symbol;Acc:6003]	-0.823501	3.35864e-06	9.76494e-06
ENSG00000016490	CLCA1	protein_coding	chloride channel accessory 1 [Source:HGNC Symbol;Acc:2015]	-2.45288	3.86213e-29	1.19671e-27
ENSG00000016602	CLCA4	protein_coding	chloride channel accessory 4 [Source:HGNC Symbol;Acc:2018]	-3.56586	1.0658e-35	5.96702e-34
ENSG00000017260	ATP2C1	protein_coding	ATPase, Ca++ transporting, type 2C, member 1 [Source:HGNC Symbol;Acc:13211]	0.829016	1.37006e-44	1.7736e-42
ENSG00000017373	SRCIN1	protein_coding	SRC kinase signaling inhibitor 1 [Source:HGNC Symbol;Acc:29506]	-0.876844	4.47594e-06	1.27975e-05
ENSG00000017427	IGF1	protein_coding	insulin-like growth factor 1 (somatomedin C) [Source:HGNC Symbol;Acc:5464]	-1.01893	3.97363e-07	1.3004e-06
ENSG00000017483	SLC38A5	protein_coding	solute carrier family 38, member 5 [Source:HGNC Symbol;Acc:18070]	1.19146	1.74529e-13	1.13891e-12
ENSG00000017621	MAGIX	protein_coding	MAGI family member, X-linked [Source:HGNC Symbol;Acc:30006]	-0.948151	3.07879e-19	3.5581e-18
ENSG00000018236	CNTN1	protein_coding	contactin 1 [Source:HGNC Symbol;Acc:2171]	0.983949	6.88407e-08	2.4617e-07
ENSG00000018280	SLC11A1	protein_coding	solute carrier family 11 (proton-coupled divalent metal ion transporters), member 1 [Source:HGNC Symbol;Acc:10907]	1.46484	4.91504e-20	6.07461e-19
ENSG00000018510	AGPS	protein_coding	alkylglycerone phosphate synthase [Source:HGNC Symbol;Acc:327]	0.565049	9.5882e-17	8.70138e-16
ENSG00000018625	ATP1A2	protein_coding	ATPase, Na+/K+ transporting, alpha 2 polypeptide [Source:HGNC Symbol;Acc:800]	-3.17895	3.7871e-38	2.70819e-36
ENSG00000018869	ZNF582	protein_coding	zinc finger protein 582 [Source:HGNC Symbol;Acc:26421]	-1.28981	1.46687e-21	2.11456e-20
ENSG00000019102	VSIG2	protein_coding	V-set and immunoglobulin domain containing 2 [Source:HGNC Symbol;Acc:17149]	-2.7631	1.55444e-61	1.21217e-58
ENSG00000019186	CYP24A1	protein_coding	cytochrome P450, family 24, subfamily A, polypeptide 1 [Source:HGNC Symbol;Acc:2602]	1.02483	1.9686e-06	5.90273e-06
ENSG00000019505	SYT13	protein_coding	synaptotagmin XIII [Source:HGNC Symbol;Acc:14962]	-1.12744	0.000670289	0.00142286
ENSG00000019549	SNAI2	protein_coding	snail homolog 2 (Drosophila) [Source:HGNC Symbol;Acc:11094]	1.44392	1.41876e-27	3.79944e-26
ENSG00000019991	HGF	protein_coding	hepatocyte growth factor (hepapoietin A; scatter factor) [Source:HGNC Symbol;Acc:4893]	-0.857123	8.01132e-12	4.41134e-11
ENSG00000020181	GPR124	protein_coding	G protein-coupled receptor 124 [Source:HGNC Symbol;Acc:17849]	-0.683157	2.62881e-07	8.78559e-07
ENSG00000020256	ZFP64	protein_coding	ZFP64 zinc finger protein [Source:HGNC Symbol;Acc:15940]	0.814273	3.43542e-27	8.87919e-26
ENSG00000021300	PLEKHB1	protein_coding	pleckstrin homology domain containing, family B (evectins) member 1 [Source:HGNC Symbol;Acc:19079]	-2.63201	5.65345e-37	3.57455e-35
ENSG00000021355	SERPINB1	protein_coding	serpin peptidase inhibitor, clade B (ovalbumin), member 1 [Source:HGNC Symbol;Acc:3311]	-1.19516	2.45866e-09	1.03771e-08
ENSG00000021461	CYP3A43	protein_coding	cytochrome P450, family 3, subfamily A, polypeptide 43 [Source:HGNC Symbol;Acc:17450]	-0.628455	0.000934132	0.00194042
ENSG00000021645	NRXN3	protein_coding	neurexin 3 [Source:HGNC Symbol;Acc:8010]	-0.666905	0.000704829	0.00149125
ENSG00000022267	FHL1	protein_coding	four and a half LIM domains 1 [Source:HGNC Symbol;Acc:3702]	-1.49745	7.52176e-15	5.62193e-14
ENSG00000023608	SNAPC1	protein_coding	small nuclear RNA activating complex, polypeptide 1, 43kDa [Source:HGNC Symbol;Acc:11134]	1.06696	1.25921e-29	4.05523e-28
ENSG00000023734	STRAP	protein_coding	serine/threonine kinase receptor associated protein [Source:HGNC Symbol;Acc:30796]	0.616361	2.23172e-21	3.16285e-20
ENSG00000023839	ABCC2	protein_coding	ATP-binding cassette, sub-family C (CFTR/MRP), member 2 [Source:HGNC Symbol;Acc:53]	0.50387	2.12976e-05	5.57496e-05
ENSG00000024422	EHD2	protein_coding	EH-domain containing 2 [Source:HGNC Symbol;Acc:3243]	0.615193	2.07766e-06	6.21043e-06
ENSG00000024526	DEPDC1	protein_coding	DEP domain containing 1 [Source:HGNC Symbol;Acc:22949]	2.02764	2.03571e-26	4.83842e-25
ENSG00000025039	RRAGD	protein_coding	Ras-related GTP binding D [Source:HGNC Symbol;Acc:19903]	-1.52876	1.02985e-33	4.82543e-32
ENSG00000025423	HSD17B6	protein_coding	hydroxysteroid (17-beta) dehydrogenase 6 [Source:HGNC Symbol;Acc:23316]	2.81056	1.90449e-55	6.85449e-53
ENSG00000025708	TYMP	protein_coding	thymidine phosphorylase [Source:HGNC Symbol;Acc:3148]	1.30934	1.4024e-16	1.24983e-15
ENSG00000026508	CD44	protein_coding	CD44 molecule (Indian blood group) [Source:HGNC Symbol;Acc:1681]	0.517148	3.20536e-08	1.19014e-07
ENSG00000027869	SH2D2A	protein_coding	SH2 domain containing 2A [Source:HGNC Symbol;Acc:10821]	0.920241	1.95693e-13	1.27245e-12
ENSG00000028203	VEZT	protein_coding	vezatin, adherens junctions transmembrane protein [Source:HGNC Symbol;Acc:18258]	0.540838	1.39748e-17	1.37821e-16
ENSG00000029153	ARNTL2	protein_coding	aryl hydrocarbon receptor nuclear translocator-like 2 [Source:HGNC Symbol;Acc:18984]	1.11194	2.00642e-10	9.55567e-10
ENSG00000029559	IBSP	protein_coding	integrin-binding sialoprotein [Source:HGNC Symbol;Acc:5341]	3.27536	1.19407e-26	2.90336e-25
ENSG00000029993	HMGB3	protein_coding	high mobility group box 3 [Source:HGNC Symbol;Acc:5004]	1.15024	1.52221e-21	2.19049e-20
ENSG00000030110	BAK1	protein_coding	BCL2-antagonist/killer 1 [Source:HGNC Symbol;Acc:949]	0.566497	7.34362e-08	2.61689e-07
ENSG00000030304	MUSK	protein_coding	muscle, skeletal, receptor tyrosine kinase [Source:HGNC Symbol;Acc:7525]	-0.88752	6.58438e-09	2.64246e-08
ENSG00000030419	IKZF2	protein_coding	IKAROS family zinc finger 2 (Helios) [Source:HGNC Symbol;Acc:13177]	-1.43957	2.54934e-20	3.25647e-19
ENSG00000031691	CENPQ	protein_coding	centromere protein Q [Source:HGNC Symbol;Acc:21347]	1.04166	2.29735e-22	3.59498e-21
ENSG00000033050	ABCF2	protein_coding	ATP-binding cassette, sub-family F (GCN20), member 2 [Source:HGNC Symbol;Acc:71]	0.500323	6.44141e-12	3.58852e-11
ENSG00000033122	LRRC7	protein_coding	leucine rich repeat containing 7 [Source:HGNC Symbol;Acc:18531]	-1.02951	1.11685e-05	3.03411e-05
ENSG00000033178	UBA6	protein_coding	ubiquitin-like modifier activating enzyme 6 [Source:HGNC Symbol;Acc:25581]	0.850363	1.46949e-19	1.74316e-18
ENSG00000034053	APBA2	protein_coding	amyloid beta (A4) precursor protein-binding, family A, member 2 [Source:HGNC Symbol;Acc:579]	1.13854	4.75488e-15	3.63012e-14
ENSG00000034239	EFCAB1	protein_coding	EF-hand calcium binding domain 1 [Source:HGNC Symbol;Acc:25678]	-1.11571	2.12231e-06	6.33635e-06
ENSG00000034510	TMSB10	protein_coding	thymosin beta 10 [Source:HGNC Symbol;Acc:11879]	0.809178	9.04268e-14	6.05161e-13
ENSG00000034971	MYOC	protein_coding	myocilin, trabecular meshwork inducible glucocorticoid response [Source:HGNC Symbol;Acc:7610]	-4.9099	4.78828e-67	7.84129e-64
ENSG00000035115	SH3YL1	protein_coding	SH3 domain containing, Ysc84-like 1 (S. cerevisiae) [Source:HGNC Symbol;Acc:29546]	-0.629366	6.28745e-09	2.52981e-08
ENSG00000035403	VCL	protein_coding	vinculin [Source:HGNC Symbol;Acc:12665]	0.549476	5.04341e-13	3.15112e-12
ENSG00000035499	DEPDC1B	protein_coding	DEP domain containing 1B [Source:HGNC Symbol;Acc:24902]	1.77789	6.56605e-32	2.60038e-30
ENSG00000035720	STAP1	protein_coding	signal transducing adaptor family member 1 [Source:HGNC Symbol;Acc:24133]	-0.661019	0.000215367	0.000491856
ENSG00000036473	OTC	protein_coding	ornithine carbamoyltransferase [Source:HGNC Symbol;Acc:8512]	-3.13903	7.28797e-15	5.45965e-14
ENSG00000036530	CYP46A1	protein_coding	cytochrome P450, family 46, subfamily A, polypeptide 1 [Source:HGNC Symbol;Acc:2641]	-1.28318	2.83076e-10	1.32731e-09
ENSG00000037241	RPL26L1	protein_coding	ribosomal protein L26-like 1 [Source:HGNC Symbol;Acc:17050]	0.567456	1.023e-09	4.5247e-09
ENSG00000037280	FLT4	protein_coding	fms-related tyrosine kinase 4 [Source:HGNC Symbol;Acc:3767]	-0.988126	8.46748e-13	5.16165e-12
ENSG00000037474	NSUN2	protein_coding	NOP2/Sun RNA methyltransferase family, member 2 [Source:HGNC Symbol;Acc:25994]	0.756161	4.40976e-29	1.35486e-27
ENSG00000037897	METTL1	protein_coding	methyltransferase like 1 [Source:HGNC Symbol;Acc:7030]	0.780122	7.65277e-22	1.13825e-20
ENSG00000037965	HOXC8	protein_coding	homeobox C8 [Source:HGNC Symbol;Acc:5129]	4.56964	6.50016e-52	1.74503e-49
ENSG00000038295	TLL1	protein_coding	tolloid-like 1 [Source:HGNC Symbol;Acc:11843]	-0.904501	1.21774e-07	4.23077e-07
ENSG00000038382	TRIO	protein_coding	trio Rho guanine nucleotide exchange factor [Source:HGNC Symbol;Acc:12303]	0.913974	3.50338e-35	1.87488e-33
ENSG00000038427	VCAN	protein_coding	versican [Source:HGNC Symbol;Acc:2464]	1.28752	2.04907e-12	1.19991e-11
ENSG00000038945	MSR1	protein_coding	macrophage scavenger receptor 1 [Source:HGNC Symbol;Acc:7376]	0.93579	3.77662e-11	1.9427e-10
ENSG00000039139	DNAH5	protein_coding	dynein, axonemal, heavy chain 5 [Source:HGNC Symbol;Acc:2950]	-2.12	1.35961e-15	1.09491e-14
ENSG00000039537	C6	protein_coding	complement component 6 [Source:HGNC Symbol;Acc:1339]	-3.72121	5.23812e-38	3.68152e-36
ENSG00000039560	RAI14	protein_coding	retinoic acid induced 14 [Source:HGNC Symbol;Acc:14873]	0.60707	5.14804e-06	1.45843e-05
ENSG00000040275	SPDL1	protein_coding	spindle apparatus coiled-coil protein 1 [Source:HGNC Symbol;Acc:26010]	0.865442	3.26378e-25	6.8743e-24
ENSG00000040608	RTN4R	protein_coding	reticulon 4 receptor [Source:HGNC Symbol;Acc:18601]	1.42286	4.36212e-22	6.62962e-21
ENSG00000041353	RAB27B	protein_coding	RAB27B, member RAS oncogene family [Source:HGNC Symbol;Acc:9767]	-0.595188	7.97073e-05	0.000193276
ENSG00000041357	PSMA4	protein_coding	proteasome (prosome, macropain) subunit, alpha type, 4 [Source:HGNC Symbol;Acc:9533]	0.774605	7.14854e-16	5.92132e-15
ENSG00000041802	LSG1	protein_coding	large subunit GTPase 1 homolog (S. cerevisiae) [Source:HGNC Symbol;Acc:25652]	0.740375	3.73319e-18	3.86928e-17
ENSG00000041982	TNC	protein_coding	tenascin C [Source:HGNC Symbol;Acc:5318]	1.56242	4.03856e-17	3.80271e-16
ENSG00000042493	CAPG	protein_coding	capping protein (actin filament), gelsolin-like [Source:HGNC Symbol;Acc:1474]	0.576313	3.92524e-08	1.44433e-07
ENSG00000042753	AP2S1	protein_coding	adaptor-related protein complex 2, sigma 1 subunit [Source:HGNC Symbol;Acc:565]	0.617997	1.42984e-11	7.67959e-11
ENSG00000042781	USH2A	protein_coding	Usher syndrome 2A (autosomal recessive, mild) [Source:HGNC Symbol;Acc:12601]	-0.58555	1.15754e-07	4.03444e-07
ENSG00000042813	ZPBP	protein_coding	zona pellucida binding protein [Source:HGNC Symbol;Acc:15662]	-1.77266	2.45432e-07	8.23688e-07
ENSG00000042980	ADAM28	protein_coding	ADAM metallopeptidase domain 28 [Source:HGNC Symbol;Acc:206]	-0.962869	2.90014e-09	1.21341e-08
ENSG00000043039	BARX2	protein_coding	BARX homeobox 2 [Source:HGNC Symbol;Acc:956]	-2.09637	2.71671e-20	3.45948e-19
ENSG00000043093	DCUN1D1	protein_coding	DCN1, defective in cullin neddylation 1, domain containing 1 (S. cerevisiae) [Source:HGNC Symbol;Acc:18184]	0.711001	1.6232e-15	1.29761e-14
ENSG00000043355	ZIC2	protein_coding	Zic family member 2 [Source:HGNC Symbol;Acc:12873]	3.76441	4.04383e-43	4.73013e-41
ENSG00000043591	ADRB1	protein_coding	adrenoceptor beta 1 [Source:HGNC Symbol;Acc:285]	-2.23977	9.06733e-35	4.67674e-33
ENSG00000044115	CTNNA1	protein_coding	catenin (cadherin-associated protein), alpha 1, 102kDa [Source:HGNC Symbol;Acc:2509]	-0.527859	5.26817e-10	2.39843e-09
ENSG00000046604	DSG2	protein_coding	desmoglein 2 [Source:HGNC Symbol;Acc:3049]	1.01744	9.75633e-11	4.80077e-10
ENSG00000046774	MAGEC2	protein_coding	melanoma antigen family C, 2 [Source:HGNC Symbol;Acc:13574]	4.06953	3.40854e-18	3.53728e-17
ENSG00000046889	PREX2	protein_coding	phosphatidylinositol-3,4,5-trisphosphate-dependent Rac exchange factor 2 [Source:HGNC Symbol;Acc:22950]	-1.07459	3.41091e-21	4.72565e-20
ENSG00000047346	FAM214A	protein_coding	family with sequence similarity 214, member A [Source:HGNC Symbol;Acc:25609]	-0.714204	2.02859e-21	2.88495e-20
ENSG00000047457	CP	protein_coding	ceruloplasmin (ferroxidase) [Source:HGNC Symbol;Acc:2295]	-1.74187	8.96939e-15	6.64627e-14
ENSG00000047578	KIAA0556	protein_coding	KIAA0556 [Source:HGNC Symbol;Acc:29068]	-0.710258	1.35075e-16	1.20676e-15
ENSG00000047617	ANO2	protein_coding	anoctamin 2 [Source:HGNC Symbol;Acc:1183]	-0.546719	9.02909e-06	2.48463e-05
ENSG00000047648	ARHGAP6	protein_coding	Rho GTPase activating protein 6 [Source:HGNC Symbol;Acc:676]	-1.25192	9.99083e-23	1.62301e-21
ENSG00000047662	FAM184B	protein_coding	family with sequence similarity 184, member B [Source:HGNC Symbol;Acc:29235]	0.53448	0.000368363	0.000811722
ENSG00000047936	ROS1	protein_coding	c-ros oncogene 1 , receptor tyrosine kinase [Source:HGNC Symbol;Acc:10261]	2.7181	2.05686e-27	5.4153e-26
ENSG00000048462	TNFRSF17	protein_coding	tumor necrosis factor receptor superfamily, member 17 [Source:HGNC Symbol;Acc:11913]	-0.84904	5.65763e-07	1.81239e-06
ENSG00000048545	GUCA1A	protein_coding	guanylate cyclase activator 1A (retina) [Source:HGNC Symbol;Acc:4678]	1.4935	3.15359e-09	1.31424e-08
ENSG00000048740	CELF2	protein_coding	CUGBP, Elav-like family member 2 [Source:HGNC Symbol;Acc:2550]	-0.637488	3.22944e-08	1.19853e-07
ENSG00000048991	R3HDM1	protein_coding	R3H domain containing 1 [Source:HGNC Symbol;Acc:9757]	0.666481	1.82071e-27	4.81679e-26
ENSG00000049192	ADAMTS6	protein_coding	ADAM metallopeptidase with thrombospondin type 1 motif, 6 [Source:HGNC Symbol;Acc:222]	1.27126	1.24649e-16	1.11618e-15
ENSG00000049239	H6PD	protein_coding	hexose-6-phosphate dehydrogenase (glucose 1-dehydrogenase) [Source:HGNC Symbol;Acc:4795]	-0.719136	2.26478e-16	1.9754e-15
ENSG00000049249	TNFRSF9	protein_coding	tumor necrosis factor receptor superfamily, member 9 [Source:HGNC Symbol;Acc:11924]	1.9042	1.13061e-23	2.02679e-22
ENSG00000049323	LTBP1	protein_coding	latent transforming growth factor beta binding protein 1 [Source:HGNC Symbol;Acc:6714]	1.00584	3.76438e-09	1.55239e-08
ENSG00000049540	ELN	protein_coding	elastin [Source:HGNC Symbol;Acc:3327]	-0.846758	3.59666e-05	9.15646e-05
ENSG00000049541	RFC2	protein_coding	replication factor C (activator 1) 2, 40kDa [Source:HGNC Symbol;Acc:9970]	0.879548	6.74703e-26	1.52294e-24
ENSG00000049768	FOXP3	protein_coding	forkhead box P3 [Source:HGNC Symbol;Acc:6106]	1.3239	8.01147e-20	9.71821e-19
ENSG00000049769	PPP1R3F	protein_coding	protein phosphatase 1, regulatory subunit 3F [Source:HGNC Symbol;Acc:14944]	-0.53275	5.65233e-11	2.85291e-10
ENSG00000050030	KIAA2022	protein_coding	KIAA2022 [Source:HGNC Symbol;Acc:29433]	-1.96826	3.4247e-13	2.17333e-12
ENSG00000050405	LIMA1	protein_coding	LIM domain and actin binding 1 [Source:HGNC Symbol;Acc:24636]	0.502425	1.04237e-05	2.84309e-05
ENSG00000050628	PTGER3	protein_coding	prostaglandin E receptor 3 (subtype EP3) [Source:HGNC Symbol;Acc:9595]	-1.56115	3.49441e-12	1.99527e-11
ENSG00000050730	TNIP3	protein_coding	TNFAIP3 interacting protein 3 [Source:HGNC Symbol;Acc:19315]	1.18561	9.89072e-11	4.86471e-10
ENSG00000051108	HERPUD1	protein_coding	homocysteine-inducible, endoplasmic reticulum stress-inducible, ubiquitin-like domain member 1 [Source:HGNC Symbol;Acc:13744]	-0.655733	8.53008e-08	3.01671e-07
ENSG00000051128	HOMER3	protein_coding	homer homolog 3 (Drosophila) [Source:HGNC Symbol;Acc:17514]	1.48619	1.31064e-49	2.73415e-47
ENSG00000051180	RAD51	protein_coding	RAD51 homolog (S. cerevisiae) [Source:HGNC Symbol;Acc:9817]	1.54802	4.92786e-33	2.1606e-31
ENSG00000051341	POLQ	protein_coding	polymerase (DNA directed), theta [Source:HGNC Symbol;Acc:9186]	1.50476	5.92997e-22	8.89686e-21
ENSG00000051620	HEBP2	protein_coding	heme binding protein 2 [Source:HGNC Symbol;Acc:15716]	-0.571117	4.49936e-12	2.53899e-11
ENSG00000052344	PRSS8	protein_coding	protease, serine, 8 [Source:HGNC Symbol;Acc:9491]	-0.730667	2.82131e-06	8.28805e-06
ENSG00000053108	FSTL4	protein_coding	follistatin-like 4 [Source:HGNC Symbol;Acc:21389]	0.877637	1.49907e-06	4.56712e-06
ENSG00000053328	METTL24	protein_coding	methyltransferase like 24 [Source:HGNC Symbol;Acc:21566]	-1.0834	3.84082e-10	1.774e-09
ENSG00000053372	MRTO4	protein_coding	mRNA turnover 4 homolog (S. cerevisiae) [Source:HGNC Symbol;Acc:18477]	0.690333	1.17918e-15	9.56193e-15
ENSG00000053747	LAMA3	protein_coding	laminin, alpha 3 [Source:HGNC Symbol;Acc:6483]	1.89293	1.9003e-39	1.53297e-37
ENSG00000053918	KCNQ1	protein_coding	potassium voltage-gated channel, KQT-like subfamily, member 1 [Source:HGNC Symbol;Acc:6294]	-1.32408	2.18249e-18	2.30138e-17
ENSG00000054179	ENTPD2	protein_coding	ectonucleoside triphosphate diphosphohydrolase 2 [Source:HGNC Symbol;Acc:3364]	-0.511075	7.03913e-05	0.000172216
ENSG00000054277	OPN3	protein_coding	opsin 3 [Source:HGNC Symbol;Acc:14007]	0.706861	4.84178e-14	3.33778e-13
ENSG00000054356	PTPRN	protein_coding	protein tyrosine phosphatase, receptor type, N [Source:HGNC Symbol;Acc:9676]	2.19731	3.07393e-13	1.96176e-12
ENSG00000054392	HHAT	protein_coding	hedgehog acyltransferase [Source:HGNC Symbol;Acc:18270]	-0.523598	7.3087e-06	2.0336e-05
ENSG00000054598	FOXC1	protein_coding	forkhead box C1 [Source:HGNC Symbol;Acc:3800]	-1.27631	4.75276e-15	3.62934e-14
ENSG00000054690	PLEKHH1	protein_coding	pleckstrin homology domain containing, family H (with MyTH4 domain) member 1 [Source:HGNC Symbol;Acc:17733]	-0.978786	6.29852e-12	3.5125e-11
ENSG00000054793	ATP9A	protein_coding	ATPase, class II, type 9A [Source:HGNC Symbol;Acc:13540]	-0.710633	1.71381e-06	5.17619e-06
ENSG00000054803	CBLN4	protein_coding	cerebellin 4 precursor [Source:HGNC Symbol;Acc:16231]	-2.36799	4.92305e-08	1.79155e-07
ENSG00000054938	CHRDL2	protein_coding	chordin-like 2 [Source:HGNC Symbol;Acc:24168]	0.847606	0.000616046	0.00131504
ENSG00000054967	RELT	protein_coding	RELT tumor necrosis factor receptor [Source:HGNC Symbol;Acc:13764]	0.735276	5.02056e-12	2.82241e-11
ENSG00000055044	NOP58	protein_coding	NOP58 ribonucleoprotein [Source:HGNC Symbol;Acc:29926]	0.607413	3.83762e-13	2.42597e-12
ENSG00000055163	CYFIP2	protein_coding	cytoplasmic FMR1 interacting protein 2 [Source:HGNC Symbol;Acc:13760]	-0.70655	1.40147e-06	4.28061e-06
ENSG00000055332	EIF2AK2	protein_coding	eukaryotic translation initiation factor 2-alpha kinase 2 [Source:HGNC Symbol;Acc:9437]	0.806486	8.4002e-17	7.6743e-16
ENSG00000055813	CCDC85A	protein_coding	coiled-coil domain containing 85A [Source:HGNC Symbol;Acc:29400]	-1.20231	1.3743e-09	5.98632e-09
ENSG00000055955	ITIH4	protein_coding	inter-alpha-trypsin inhibitor heavy chain family, member 4 [Source:HGNC Symbol;Acc:6169]	-0.656108	2.24721e-09	9.53254e-09
ENSG00000056277	ZNF280C	protein_coding	zinc finger protein 280C [Source:HGNC Symbol;Acc:25955]	0.543372	1.03756e-10	5.08715e-10
ENSG00000056998	GYG2	protein_coding	glycogenin 2 [Source:HGNC Symbol;Acc:4700]	-0.756064	0.000158245	0.000368414
ENSG00000057019	DCBLD2	protein_coding	discoidin, CUB and LCCL domain containing 2 [Source:HGNC Symbol;Acc:24627]	0.762848	2.06512e-09	8.81377e-09
ENSG00000057294	PKP2	protein_coding	plakophilin 2 [Source:HGNC Symbol;Acc:9024]	-1.01039	1.13987e-09	5.01316e-09
ENSG00000058085	LAMC2	protein_coding	laminin, gamma 2 [Source:HGNC Symbol;Acc:6493]	2.95808	3.75242e-55	1.33586e-52
ENSG00000058668	ATP2B4	protein_coding	ATPase, Ca++ transporting, plasma membrane 4 [Source:HGNC Symbol;Acc:817]	0.504866	2.88674e-14	2.03195e-13
ENSG00000058804	TMEM48	protein_coding	transmembrane protein 48 [Source:HGNC Symbol;Acc:25525]	0.825775	9.0017e-19	9.92339e-18
ENSG00000059378	PARP12	protein_coding	poly (ADP-ribose) polymerase family, member 12 [Source:HGNC Symbol;Acc:21919]	0.7339	9.46712e-13	5.73349e-12
ENSG00000059804	SLC2A3	protein_coding	solute carrier family 2 (facilitated glucose transporter), member 3 [Source:HGNC Symbol;Acc:11007]	0.676755	3.47687e-06	1.00792e-05
ENSG00000060140	STYK1	protein_coding	serine/threonine/tyrosine kinase 1 [Source:HGNC Symbol;Acc:18889]	-0.825178	2.40753e-10	1.13865e-09
ENSG00000060656	PTPRU	protein_coding	protein tyrosine phosphatase, receptor type, U [Source:HGNC Symbol;Acc:9683]	-0.996522	1.58868e-09	6.86895e-09
ENSG00000060688	SNRNP40	protein_coding	small nuclear ribonucleoprotein 40kDa (U5) [Source:HGNC Symbol;Acc:30857]	0.532568	6.71824e-17	6.1947e-16
ENSG00000060718	COL11A1	protein_coding	collagen, type XI, alpha 1 [Source:HGNC Symbol;Acc:2186]	4.4425	3.8771e-62	3.09714e-59
ENSG00000060762	MPC1	protein_coding	mitochondrial pyruvate carrier 1 [Source:HGNC Symbol;Acc:21606]	-0.718737	1.163e-19	1.39169e-18
ENSG00000060971	ACAA1	protein_coding	acetyl-CoA acyltransferase 1 [Source:HGNC Symbol;Acc:82]	-0.636487	1.1538e-15	9.36765e-15
ENSG00000060982	BCAT1	protein_coding	branched chain amino-acid transaminase 1, cytosolic [Source:HGNC Symbol;Acc:976]	0.710091	4.10614e-06	1.18031e-05
ENSG00000061455	PRDM6	protein_coding	PR domain containing 6 [Source:HGNC Symbol;Acc:9350]	-1.32334	2.02885e-12	1.18871e-11
ENSG00000062038	CDH3	protein_coding	cadherin 3, type 1, P-cadherin (placental) [Source:HGNC Symbol;Acc:1762]	1.89717	3.30562e-40	2.90257e-38
ENSG00000062096	ARSF	protein_coding	arylsulfatase F [Source:HGNC Symbol;Acc:721]	-2.38072	7.94461e-14	5.34844e-13
ENSG00000062524	LTK	protein_coding	leukocyte receptor tyrosine kinase [Source:HGNC Symbol;Acc:6721]	-0.86004	2.28352e-06	6.77873e-06
ENSG00000062716	VMP1	protein_coding	vacuole membrane protein 1 [Source:HGNC Symbol;Acc:29559]	0.753461	4.34716e-18	4.48294e-17
ENSG00000062822	POLD1	protein_coding	polymerase (DNA directed), delta 1, catalytic subunit [Source:HGNC Symbol;Acc:9175]	0.824364	1.2108e-24	2.39614e-23
ENSG00000063127	SLC6A16	protein_coding	solute carrier family 6, member 16 [Source:HGNC Symbol;Acc:13622]	-0.716589	1.79143e-07	6.10923e-07
ENSG00000063660	GPC1	protein_coding	glypican 1 [Source:HGNC Symbol;Acc:4449]	0.649152	1.35454e-07	4.68368e-07
ENSG00000064042	LIMCH1	protein_coding	LIM and calponin homology domains 1 [Source:HGNC Symbol;Acc:29191]	-1.14433	7.06154e-12	3.91601e-11
ENSG00000064102	ASUN	protein_coding	asunder, spermatogenesis regulator [Source:HGNC Symbol;Acc:20174]	0.647214	3.85028e-20	4.81682e-19
ENSG00000064195	DLX3	protein_coding	distal-less homeobox 3 [Source:HGNC Symbol;Acc:2916]	1.97871	1.55055e-16	1.37588e-15
ENSG00000064199	SPA17	protein_coding	sperm autoantigenic protein 17 [Source:HGNC Symbol;Acc:11210]	-0.652756	1.37395e-05	3.69001e-05
ENSG00000064201	TSPAN32	protein_coding	tetraspanin 32 [Source:HGNC Symbol;Acc:13410]	-0.749271	1.65426e-08	6.3406e-08
ENSG00000064205	WISP2	protein_coding	WNT1 inducible signaling pathway protein 2 [Source:HGNC Symbol;Acc:12770]	-2.30235	1.32751e-18	1.43446e-17
ENSG00000064218	DMRT3	protein_coding	doublesex and mab-3 related transcription factor 3 [Source:HGNC Symbol;Acc:13909]	-1.23963	3.17651e-06	9.26751e-06
ENSG00000064225	ST3GAL6	protein_coding	ST3 beta-galactoside alpha-2,3-sialyltransferase 6 [Source:HGNC Symbol;Acc:18080]	-1.00393	2.48447e-08	9.33266e-08
ENSG00000064270	ATP2C2	protein_coding	ATPase, Ca++ transporting, type 2C, member 2 [Source:HGNC Symbol;Acc:29103]	-0.805686	4.21495e-05	0.000106207
ENSG00000064309	CDON	protein_coding	cell adhesion associated, oncogene regulated [Source:HGNC Symbol;Acc:17104]	-0.802046	1.05777e-07	3.70128e-07
ENSG00000064313	TAF2	protein_coding	TAF2 RNA polymerase II, TATA box binding protein (TBP)-associated factor, 150kDa [Source:HGNC Symbol;Acc:11536]	0.712662	2.46157e-33	1.11819e-31
ENSG00000064393	HIPK2	protein_coding	homeodomain interacting protein kinase 2 [Source:HGNC Symbol;Acc:14402]	-0.632259	2.74809e-17	2.63404e-16
ENSG00000064601	CTSA	protein_coding	cathepsin A [Source:HGNC Symbol;Acc:9251]	0.555188	2.29038e-13	1.48104e-12
ENSG00000064651	SLC12A2	protein_coding	solute carrier family 12 (sodium/potassium/chloride transporters), member 2 [Source:HGNC Symbol;Acc:10911]	-2.00838	2.08889e-18	2.20552e-17
ENSG00000064655	EYA2	protein_coding	eyes absent homolog 2 (Drosophila) [Source:HGNC Symbol;Acc:3520]	-1.67201	1.74406e-18	1.86003e-17
ENSG00000064687	ABCA7	protein_coding	ATP-binding cassette, sub-family A (ABC1), member 7 [Source:HGNC Symbol;Acc:37]	-0.754583	4.82241e-14	3.32513e-13
ENSG00000064692	SNCAIP	protein_coding	synuclein, alpha interacting protein [Source:HGNC Symbol;Acc:11139]	0.512722	3.02662e-05	7.77474e-05
ENSG00000064787	BCAS1	protein_coding	breast carcinoma amplified sequence 1 [Source:HGNC Symbol;Acc:974]	-2.69787	1.20447e-48	2.34814e-46
ENSG00000064835	POU1F1	protein_coding	POU class 1 homeobox 1 [Source:HGNC Symbol;Acc:9210]	-0.743007	0.000618238	0.00131938
ENSG00000065054	SLC9A3R2	protein_coding	solute carrier family 9, subfamily A (NHE3, cation proton antiporter 3), member 3 regulator 2 [Source:HGNC Symbol;Acc:11076]	-0.863502	1.35893e-14	9.87962e-14
ENSG00000065154	OAT	protein_coding	ornithine aminotransferase [Source:HGNC Symbol;Acc:8091]	-0.635251	6.35087e-16	5.29761e-15
ENSG00000065308	TRAM2	protein_coding	translocation associated membrane protein 2 [Source:HGNC Symbol;Acc:16855]	0.679608	6.75374e-14	4.59013e-13
ENSG00000065320	NTN1	protein_coding	netrin 1 [Source:HGNC Symbol;Acc:8029]	-0.837895	1.19501e-09	5.24511e-09
ENSG00000065328	MCM10	protein_coding	minichromosome maintenance complex component 10 [Source:HGNC Symbol;Acc:18043]	2.06877	3.81695e-33	1.70317e-31
ENSG00000065361	ERBB3	protein_coding	v-erb-b2 erythroblastic leukemia viral oncogene homolog 3 (avian) [Source:HGNC Symbol;Acc:3431]	-0.710846	4.36885e-09	1.78749e-08
ENSG00000065371	ROPN1	protein_coding	rhophilin associated tail protein 1 [Source:HGNC Symbol;Acc:17692]	-2.98229	2.13518e-17	2.06287e-16
ENSG00000065413	ANKRD44	protein_coding	ankyrin repeat domain 44 [Source:HGNC Symbol;Acc:25259]	-0.637332	1.90277e-07	6.46202e-07
ENSG00000065485	PDIA5	protein_coding	protein disulfide isomerase family A, member 5 [Source:HGNC Symbol;Acc:24811]	0.547448	1.1652e-08	4.54155e-08
ENSG00000065600	TMEM206	protein_coding	transmembrane protein 206 [Source:HGNC Symbol;Acc:25593]	0.669351	1.23237e-19	1.47255e-18
ENSG00000065618	COL17A1	protein_coding	collagen, type XVII, alpha 1 [Source:HGNC Symbol;Acc:2194]	1.68209	1.33164e-15	1.07397e-14
ENSG00000065717	TLE2	protein_coding	transducin-like enhancer of split 2 (E(sp1) homolog, Drosophila) [Source:HGNC Symbol;Acc:11838]	-1.96357	5.05204e-39	3.94903e-37
ENSG00000065809	FAM107B	protein_coding	family with sequence similarity 107, member B [Source:HGNC Symbol;Acc:23726]	-1.3999	1.01353e-24	2.02533e-23
ENSG00000065833	ME1	protein_coding	malic enzyme 1, NADP(+)-dependent, cytosolic [Source:HGNC Symbol;Acc:6983]	0.837196	4.18447e-06	1.20114e-05
ENSG00000065911	MTHFD2	protein_coding	methylenetetrahydrofolate dehydrogenase (NADP+ dependent) 2, methenyltetrahydrofolate cyclohydrolase [Source:HGNC Symbol;Acc:7434]	0.749166	8.03831e-15	5.99023e-14
ENSG00000065978	YBX1	protein_coding	Y box binding protein 1 [Source:HGNC Symbol;Acc:8014]	0.583968	6.93315e-15	5.20455e-14
ENSG00000066032	CTNNA2	protein_coding	catenin (cadherin-associated protein), alpha 2 [Source:HGNC Symbol;Acc:2510]	-2.19757	1.92548e-16	1.69206e-15
ENSG00000066084	DIP2B	protein_coding	DIP2 disco-interacting protein 2 homolog B (Drosophila) [Source:HGNC Symbol;Acc:29284]	0.791011	3.12363e-15	2.42832e-14
ENSG00000066185	ZMYND12	protein_coding	zinc finger, MYND-type containing 12 [Source:HGNC Symbol;Acc:21192]	-1.97886	1.62719e-18	1.74505e-17
ENSG00000066279	ASPM	protein_coding	asp (abnormal spindle) homolog, microcephaly associated (Drosophila) [Source:HGNC Symbol;Acc:19048]	1.78245	8.32057e-21	1.11185e-19
ENSG00000066583	ISOC1	protein_coding	isochorismatase domain containing 1 [Source:HGNC Symbol;Acc:24254]	-0.616674	7.73008e-18	7.79721e-17
ENSG00000066697	MSANTD3	protein_coding	Myb/SANT-like DNA-binding domain containing 3 [Source:HGNC Symbol;Acc:23370]	1.1735	3.04846e-51	7.56388e-49
ENSG00000066813	ACSM2B	protein_coding	acyl-CoA synthetase medium-chain family member 2B [Source:HGNC Symbol;Acc:30931]	-1.75094	0.00084604	0.00176933
ENSG00000066855	MTFR1	protein_coding	mitochondrial fission regulator 1 [Source:HGNC Symbol;Acc:29510]	0.64944	3.04045e-15	2.36703e-14
ENSG00000067225	PKM	protein_coding	pyruvate kinase, muscle [Source:HGNC Symbol;Acc:9021]	0.97685	6.58016e-21	8.87982e-20
ENSG00000067646	ZFY	protein_coding	zinc finger protein, Y-linked [Source:HGNC Symbol;Acc:12870]	-0.671289	4.63038e-05	0.000116006
ENSG00000067715	SYT1	protein_coding	synaptotagmin I [Source:HGNC Symbol;Acc:11509]	1.73269	1.2796e-26	3.09753e-25
ENSG00000067836	ROGDI	protein_coding	rogdi homolog (Drosophila) [Source:HGNC Symbol;Acc:29478]	-0.532132	5.61431e-12	3.1411e-11
ENSG00000067840	PDZD4	protein_coding	PDZ domain containing 4 [Source:HGNC Symbol;Acc:21167]	-0.962583	6.60922e-10	2.97669e-09
ENSG00000067955	CBFB	protein_coding	core-binding factor, beta subunit [Source:HGNC Symbol;Acc:1539]	0.503867	3.84764e-25	8.04788e-24
ENSG00000067992	PDK3	protein_coding	pyruvate dehydrogenase kinase, isozyme 3 [Source:HGNC Symbol;Acc:8811]	-0.590934	5.45342e-06	1.54121e-05
ENSG00000068079	IFI35	protein_coding	interferon-induced protein 35 [Source:HGNC Symbol;Acc:5399]	0.624979	1.21708e-05	3.29001e-05
ENSG00000068366	ACSL4	protein_coding	acyl-CoA synthetase long-chain family member 4 [Source:HGNC Symbol;Acc:3571]	0.504981	3.40469e-06	9.88743e-06
ENSG00000068489	PRR11	protein_coding	proline rich 11 [Source:HGNC Symbol;Acc:25619]	1.82171	8.80398e-30	2.89216e-28
ENSG00000068654	POLR1A	protein_coding	polymerase (RNA) I polypeptide A, 194kDa [Source:HGNC Symbol;Acc:17264]	0.521483	9.24227e-17	8.40374e-16
ENSG00000068831	RASGRP2	protein_coding	RAS guanyl releasing protein 2 (calcium and DAG-regulated) [Source:HGNC Symbol;Acc:9879]	-1.18072	1.63839e-11	8.74664e-11
ENSG00000068878	PSME4	protein_coding	proteasome (prosome, macropain) activator subunit 4 [Source:HGNC Symbol;Acc:20635]	0.519251	3.5923e-27	9.25916e-26
ENSG00000068976	PYGM	protein_coding	phosphorylase, glycogen, muscle [Source:HGNC Symbol;Acc:9726]	-1.81985	4.96043e-13	3.10164e-12
ENSG00000069011	PITX1	protein_coding	paired-like homeodomain 1 [Source:HGNC Symbol;Acc:9004]	-1.03124	1.56006e-05	4.15848e-05
ENSG00000069188	SDK2	protein_coding	sidekick cell adhesion molecule 2 [Source:HGNC Symbol;Acc:19308]	1.0488	5.47603e-09	2.21749e-08
ENSG00000069206	ADAM7	protein_coding	ADAM metallopeptidase domain 7 [Source:HGNC Symbol;Acc:214]	2.04219	2.63111e-06	7.75436e-06
ENSG00000069482	GAL	protein_coding	galanin/GMAP prepropeptide [Source:HGNC Symbol;Acc:4114]	2.63562	2.76148e-21	3.86512e-20
ENSG00000069535	MAOB	protein_coding	monoamine oxidase B [Source:HGNC Symbol;Acc:6834]	-1.42797	2.76277e-18	2.8854e-17
ENSG00000069702	TGFBR3	protein_coding	transforming growth factor, beta receptor III [Source:HGNC Symbol;Acc:11774]	-1.1095	1.17491e-16	1.05629e-15
ENSG00000069712	KIAA1107	protein_coding	KIAA1107 [Source:HGNC Symbol;Acc:29192]	-0.961965	1.36312e-15	1.09746e-14
ENSG00000069764	PLA2G10	protein_coding	phospholipase A2, group X [Source:HGNC Symbol;Acc:9029]	-1.14726	1.99706e-10	9.51455e-10
ENSG00000069812	HES2	protein_coding	hairy and enhancer of split 2 (Drosophila) [Source:HGNC Symbol;Acc:16005]	1.06988	2.66725e-07	8.9068e-07
ENSG00000069849	ATP1B3	protein_coding	ATPase, Na+/K+ transporting, beta 3 polypeptide [Source:HGNC Symbol;Acc:806]	1.34604	1.8352e-24	3.57564e-23
ENSG00000069869	NEDD4	protein_coding	neural precursor cell expressed, developmentally down-regulated 4, E3 ubiquitin protein ligase [Source:HGNC Symbol;Acc:7727]	1.03692	9.9995e-25	1.99941e-23
ENSG00000069956	MAPK6	protein_coding	mitogen-activated protein kinase 6 [Source:HGNC Symbol;Acc:6879]	1.0158	8.99919e-15	6.66685e-14
ENSG00000069966	GNB5	protein_coding	guanine nucleotide binding protein (G protein), beta 5 [Source:HGNC Symbol;Acc:4401]	0.575846	1.93226e-16	1.69757e-15
ENSG00000069998	CECR5	protein_coding	cat eye syndrome chromosome region, candidate 5 [Source:HGNC Symbol;Acc:1843]	0.589795	4.63594e-14	3.2033e-13
ENSG00000070010	UFD1L	protein_coding	ubiquitin fusion degradation 1 like (yeast) [Source:HGNC Symbol;Acc:12520]	0.73387	3.24105e-21	4.49791e-20
ENSG00000070081	NUCB2	protein_coding	nucleobindin 2 [Source:HGNC Symbol;Acc:8044]	-1.8967	3.11553e-53	9.53645e-51
ENSG00000070087	PFN2	protein_coding	profilin 2 [Source:HGNC Symbol;Acc:8882]	1.18997	4.77073e-14	3.29227e-13
ENSG00000070193	FGF10	protein_coding	fibroblast growth factor 10 [Source:HGNC Symbol;Acc:3666]	-2.93754	1.52731e-39	1.24125e-37
ENSG00000070214	SLC44A1	protein_coding	solute carrier family 44, member 1 [Source:HGNC Symbol;Acc:18798]	1.06293	4.27243e-33	1.89608e-31
ENSG00000070371	CLTCL1	protein_coding	clathrin, heavy chain-like 1 [Source:HGNC Symbol;Acc:2093]	0.640182	1.7523e-11	9.33343e-11
ENSG00000070404	FSTL3	protein_coding	follistatin-like 3 (secreted glycoprotein) [Source:HGNC Symbol;Acc:3973]	0.945727	3.34485e-10	1.55568e-09
ENSG00000070526	ST6GALNAC1	protein_coding	ST6 (alpha-N-acetyl-neuraminyl-2,3-beta-galactosyl-1,3)-N-acetylgalactosaminide alpha-2,6-sialyltransferase 1 [Source:HGNC Symbol;Acc:23614]	-2.30154	1.16654e-35	6.47568e-34
ENSG00000070718	AP3M2	protein_coding	adaptor-related protein complex 3, mu 2 subunit [Source:HGNC Symbol;Acc:570]	0.695586	7.96876e-22	1.18418e-20
ENSG00000070729	CNGB1	protein_coding	cyclic nucleotide gated channel beta 1 [Source:HGNC Symbol;Acc:2151]	3.69394	4.04828e-46	5.91916e-44
ENSG00000070731	ST6GALNAC2	protein_coding	ST6 (alpha-N-acetyl-neuraminyl-2,3-beta-galactosyl-1,3)-N-acetylgalactosaminide alpha-2,6-sialyltransferase 2 [Source:HGNC Symbol;Acc:10867]	0.743514	1.1306e-09	4.97371e-09
ENSG00000070761	C16orf80	protein_coding	chromosome 16 open reading frame 80 [Source:HGNC Symbol;Acc:29523]	0.569826	2.00747e-15	1.58928e-14
ENSG00000070808	CAMK2A	protein_coding	calcium/calmodulin-dependent protein kinase II alpha [Source:HGNC Symbol;Acc:1460]	1.55305	2.07127e-09	8.83655e-09
ENSG00000070886	EPHA8	protein_coding	EPH receptor A8 [Source:HGNC Symbol;Acc:3391]	0.994219	0.000145462	0.000340491
ENSG00000070915	SLC12A3	protein_coding	solute carrier family 12 (sodium/chloride transporters), member 3 [Source:HGNC Symbol;Acc:10912]	-0.68467	0.000239706	0.000543837
ENSG00000070985	TRPM5	protein_coding	transient receptor potential cation channel, subfamily M, member 5 [Source:HGNC Symbol;Acc:14323]	-1.00726	1.11503e-09	4.91184e-09
ENSG00000071054	MAP4K4	protein_coding	mitogen-activated protein kinase kinase kinase kinase 4 [Source:HGNC Symbol;Acc:6866]	0.774653	4.66605e-24	8.74771e-23
ENSG00000071073	MGAT4A	protein_coding	mannosyl (alpha-1,3-)-glycoprotein beta-1,4-N-acetylglucosaminyltransferase, isozyme A [Source:HGNC Symbol;Acc:7047]	-0.918197	1.23649e-14	9.03159e-14
ENSG00000071242	RPS6KA2	protein_coding	ribosomal protein S6 kinase, 90kDa, polypeptide 2 [Source:HGNC Symbol;Acc:10431]	-1.04445	5.72336e-20	7.03647e-19
ENSG00000071282	LMCD1	protein_coding	LIM and cysteine-rich domains 1 [Source:HGNC Symbol;Acc:6633]	-0.704959	3.39242e-06	9.85615e-06
ENSG00000071539	TRIP13	protein_coding	thyroid hormone receptor interactor 13 [Source:HGNC Symbol;Acc:12307]	1.71004	2.33863e-32	9.67108e-31
ENSG00000071564	TCF3	protein_coding	transcription factor 3 [Source:HGNC Symbol;Acc:11633]	0.571452	1.10334e-14	8.10418e-14
ENSG00000071794	HLTF	protein_coding	helicase-like transcription factor [Source:HGNC Symbol;Acc:11099]	0.828804	5.35807e-16	4.49853e-15
ENSG00000071967	CYBRD1	protein_coding	cytochrome b reductase 1 [Source:HGNC Symbol;Acc:20797]	-1.10277	1.60094e-17	1.56941e-16
ENSG00000071991	CDH19	protein_coding	cadherin 19, type 2 [Source:HGNC Symbol;Acc:1758]	-2.84857	6.16104e-27	1.54626e-25
ENSG00000072041	SLC6A15	protein_coding	solute carrier family 6 (neutral amino acid transporter), member 15 [Source:HGNC Symbol;Acc:13621]	1.3228	3.20945e-09	1.3365e-08
ENSG00000072110	ACTN1	protein_coding	actinin, alpha 1 [Source:HGNC Symbol;Acc:163]	0.991661	1.20286e-16	1.07934e-15
ENSG00000072133	RPS6KA6	protein_coding	ribosomal protein S6 kinase, 90kDa, polypeptide 6 [Source:HGNC Symbol;Acc:10435]	-1.78941	9.8538e-13	5.95226e-12
ENSG00000072135	PTPN18	protein_coding	protein tyrosine phosphatase, non-receptor type 18 (brain-derived) [Source:HGNC Symbol;Acc:9649]	-0.632867	1.47607e-17	1.45178e-16
ENSG00000072163	LIMS2	protein_coding	LIM and senescent cell antigen-like domains 2 [Source:HGNC Symbol;Acc:16084]	-1.03428	2.65867e-15	2.08069e-14
ENSG00000072195	SPEG	protein_coding	SPEG complex locus [Source:HGNC Symbol;Acc:16901]	0.839439	2.84874e-07	9.47999e-07
ENSG00000072201	LNX1	protein_coding	ligand of numb-protein X 1, E3 ubiquitin protein ligase [Source:HGNC Symbol;Acc:6657]	-1.13643	2.1067e-22	3.31406e-21
ENSG00000072210	ALDH3A2	protein_coding	aldehyde dehydrogenase 3 family, member A2 [Source:HGNC Symbol;Acc:403]	-0.56164	1.69024e-05	4.48576e-05
ENSG00000072274	TFRC	protein_coding	transferrin receptor (p90, CD71) [Source:HGNC Symbol;Acc:11763]	1.38828	2.41157e-28	6.95892e-27
ENSG00000072315	TRPC5	protein_coding	transient receptor potential cation channel, subfamily C, member 5 [Source:HGNC Symbol;Acc:12337]	-1.02747	1.32151e-15	1.06632e-14
ENSG00000072571	HMMR	protein_coding	hyaluronan-mediated motility receptor (RHAMM) [Source:HGNC Symbol;Acc:5012]	1.62028	1.05953e-26	2.60133e-25
ENSG00000072657	TRHDE	protein_coding	thyrotropin-releasing hormone degrading enzyme [Source:HGNC Symbol;Acc:30748]	-2.20401	8.34473e-17	7.63e-16
ENSG00000072682	P4HA2	protein_coding	prolyl 4-hydroxylase, alpha polypeptide II [Source:HGNC Symbol;Acc:8547]	0.816965	5.46507e-10	2.48428e-09
ENSG00000072694	FCGR2B	protein_coding	Fc fragment of IgG, low affinity IIb, receptor (CD32) [Source:HGNC Symbol;Acc:3618]	-0.533905	0.000651349	0.00138535
ENSG00000072778	ACADVL	protein_coding	acyl-CoA dehydrogenase, very long chain [Source:HGNC Symbol;Acc:92]	-0.515256	5.45457e-15	4.13633e-14
ENSG00000072818	ACAP1	protein_coding	ArfGAP with coiled-coil, ankyrin repeat and PH domains 1 [Source:HGNC Symbol;Acc:16467]	-0.551848	7.91637e-07	2.49329e-06
ENSG00000072858	SIDT1	protein_coding	SID1 transmembrane family, member 1 [Source:HGNC Symbol;Acc:25967]	-1.63617	3.99405e-31	1.47478e-29
ENSG00000072864	NDE1	protein_coding	nudE nuclear distribution E homolog 1 (A. nidulans) [Source:HGNC Symbol;Acc:17619]	0.869118	1.778e-55	6.54304e-53
ENSG00000072954	TMEM38A	protein_coding	transmembrane protein 38A [Source:HGNC Symbol;Acc:28462]	-0.735258	5.75802e-06	1.62169e-05
ENSG00000073008	PVR	protein_coding	poliovirus receptor [Source:HGNC Symbol;Acc:9705]	0.75965	2.53302e-26	5.96888e-25
ENSG00000073111	MCM2	protein_coding	minichromosome maintenance complex component 2 [Source:HGNC Symbol;Acc:6944]	1.72649	3.94939e-42	4.15918e-40
ENSG00000073146	MOV10L1	protein_coding	Mov10l1, Moloney leukemia virus 10-like 1, homolog (mouse) [Source:HGNC Symbol;Acc:7201]	1.13411	3.53548e-19	4.06723e-18
ENSG00000073282	TP63	protein_coding	tumor protein p63 [Source:HGNC Symbol;Acc:15979]	1.56648	3.19275e-21	4.43277e-20
ENSG00000073350	LLGL2	protein_coding	lethal giant larvae homolog 2 (Drosophila) [Source:HGNC Symbol;Acc:6629]	-0.770171	8.92174e-11	4.41264e-10
ENSG00000073464	CLCN4	protein_coding	chloride channel, voltage-sensitive 4 [Source:HGNC Symbol;Acc:2022]	-1.12849	3.60798e-10	1.67046e-09
ENSG00000073711	PPP2R3A	protein_coding	protein phosphatase 2, regulatory subunit B'', alpha [Source:HGNC Symbol;Acc:9307]	0.504983	1.34288e-07	4.6463e-07
ENSG00000073734	ABCB11	protein_coding	ATP-binding cassette, sub-family B (MDR/TAP), member 11 [Source:HGNC Symbol;Acc:42]	-1.18281	2.3359e-07	7.85959e-07
ENSG00000073737	DHRS9	protein_coding	dehydrogenase/reductase (SDR family) member 9 [Source:HGNC Symbol;Acc:16888]	-1.71162	1.03986e-16	9.40812e-16
ENSG00000073756	PTGS2	protein_coding	prostaglandin-endoperoxide synthase 2 (prostaglandin G/H synthase and cyclooxygenase) [Source:HGNC Symbol;Acc:9605]	1.267	3.54198e-09	1.46788e-08
ENSG00000073792	IGF2BP2	protein_coding	insulin-like growth factor 2 mRNA binding protein 2 [Source:HGNC Symbol;Acc:28867]	1.76928	1.82765e-21	2.61165e-20
ENSG00000073849	ST6GAL1	protein_coding	ST6 beta-galactosamide alpha-2,6-sialyltranferase 1 [Source:HGNC Symbol;Acc:10860]	-0.67295	5.72763e-06	1.61355e-05
ENSG00000074047	GLI2	protein_coding	GLI family zinc finger 2 [Source:HGNC Symbol;Acc:4318]	0.615621	0.000356726	0.000787828
ENSG00000074211	PPP2R2C	protein_coding	protein phosphatase 2, regulatory subunit B, gamma [Source:HGNC Symbol;Acc:9306]	1.39726	1.09447e-06	3.38425e-06
ENSG00000074219	TEAD2	protein_coding	TEA domain family member 2 [Source:HGNC Symbol;Acc:11715]	0.919572	8.40679e-22	1.24588e-20
ENSG00000074317	SNCB	protein_coding	synuclein, beta [Source:HGNC Symbol;Acc:11140]	3.33426	4.77886e-18	4.90958e-17
ENSG00000074370	ATP2A3	protein_coding	ATPase, Ca++ transporting, ubiquitous [Source:HGNC Symbol;Acc:813]	-2.36927	1.29222e-32	5.44696e-31
ENSG00000074416	MGLL	protein_coding	monoglyceride lipase [Source:HGNC Symbol;Acc:17038]	-1.58517	7.66569e-26	1.72081e-24
ENSG00000074527	NTN4	protein_coding	netrin 4 [Source:HGNC Symbol;Acc:13658]	-1.43834	1.62195e-24	3.17526e-23
ENSG00000074590	NUAK1	protein_coding	NUAK family, SNF1-like kinase, 1 [Source:HGNC Symbol;Acc:14311]	0.509102	0.000296176	0.000662366
ENSG00000074696	PTPLAD1	protein_coding	protein tyrosine phosphatase-like A domain containing 1 [Source:HGNC Symbol;Acc:24175]	0.608549	1.94374e-13	1.26463e-12
ENSG00000074706	IPCEF1	protein_coding	interaction protein for cytohesin exchange factors 1 [Source:HGNC Symbol;Acc:21204]	-0.989954	1.2167e-14	8.89098e-14
ENSG00000074800	ENO1	protein_coding	enolase 1, (alpha) [Source:HGNC Symbol;Acc:3350]	0.924918	3.13133e-16	2.68968e-15
ENSG00000074855	ANO8	protein_coding	anoctamin 8 [Source:HGNC Symbol;Acc:29329]	-0.549382	3.77064e-05	9.56665e-05
ENSG00000074964	ARHGEF10L	protein_coding	Rho guanine nucleotide exchange factor (GEF) 10-like [Source:HGNC Symbol;Acc:25540]	-1.04282	4.93628e-16	4.15826e-15
ENSG00000074966	TXK	protein_coding	TXK tyrosine kinase [Source:HGNC Symbol;Acc:12434]	-0.649031	1.03793e-05	2.83214e-05
ENSG00000075131	TIPIN	protein_coding	TIMELESS interacting protein [Source:HGNC Symbol;Acc:30750]	0.741279	5.94182e-17	5.52232e-16
ENSG00000075188	NUP37	protein_coding	nucleoporin 37kDa [Source:HGNC Symbol;Acc:29929]	0.69297	1.13728e-13	7.5371e-13
ENSG00000075213	SEMA3A	protein_coding	sema domain, immunoglobulin domain (Ig), short basic domain, secreted, (semaphorin) 3A [Source:HGNC Symbol;Acc:10723]	-0.73112	2.84867e-06	8.36317e-06
ENSG00000075218	GTSE1	protein_coding	G-2 and S-phase expressed 1 [Source:HGNC Symbol;Acc:13698]	1.80309	5.96767e-25	1.22082e-23
ENSG00000075223	SEMA3C	protein_coding	sema domain, immunoglobulin domain (Ig), short basic domain, secreted, (semaphorin) 3C [Source:HGNC Symbol;Acc:10725]	1.35587	3.02322e-12	1.73835e-11
ENSG00000075239	ACAT1	protein_coding	acetyl-CoA acetyltransferase 1 [Source:HGNC Symbol;Acc:93]	-0.54507	3.33391e-09	1.38551e-08
ENSG00000075420	FNDC3B	protein_coding	fibronectin type III domain containing 3B [Source:HGNC Symbol;Acc:24670]	0.759659	1.31882e-11	7.10427e-11
ENSG00000075429	CACNG5	protein_coding	calcium channel, voltage-dependent, gamma subunit 5 [Source:HGNC Symbol;Acc:1409]	2.02808	3.48779e-05	8.88897e-05
ENSG00000075461	CACNG4	protein_coding	calcium channel, voltage-dependent, gamma subunit 4 [Source:HGNC Symbol;Acc:1408]	1.36926	6.10824e-10	2.76055e-09
ENSG00000075618	FSCN1	protein_coding	fascin homolog 1, actin-bundling protein (Strongylocentrotus purpuratus) [Source:HGNC Symbol;Acc:11148]	2.00613	8.41237e-45	1.10651e-42
ENSG00000075643	MOCOS	protein_coding	molybdenum cofactor sulfurase [Source:HGNC Symbol;Acc:18234]	0.688184	7.11128e-06	1.98136e-05
ENSG00000075673	ATP12A	protein_coding	ATPase, H+/K+ transporting, nongastric, alpha polypeptide [Source:HGNC Symbol;Acc:13816]	-2.4311	4.5962e-21	6.29189e-20
ENSG00000075702	WDR62	protein_coding	WD repeat domain 62 [Source:HGNC Symbol;Acc:24502]	1.50166	9.95612e-29	2.95633e-27
ENSG00000075785	RAB7A	protein_coding	RAB7A, member RAS oncogene family [Source:HGNC Symbol;Acc:9788]	0.555814	3.49868e-16	2.9911e-15
ENSG00000075826	SEC31B	protein_coding	SEC31 homolog B (S. cerevisiae) [Source:HGNC Symbol;Acc:23197]	-0.505438	6.75553e-07	2.14646e-06
ENSG00000075884	ARHGAP15	protein_coding	Rho GTPase activating protein 15 [Source:HGNC Symbol;Acc:21030]	-0.514829	0.000373886	0.000822897
ENSG00000075891	PAX2	protein_coding	paired box 2 [Source:HGNC Symbol;Acc:8616]	1.75286	0.000131052	0.000308504
ENSG00000076003	MCM6	protein_coding	minichromosome maintenance complex component 6 [Source:HGNC Symbol;Acc:6949]	1.08594	4.63708e-29	1.42071e-27
ENSG00000076248	UNG	protein_coding	uracil-DNA glycosylase [Source:HGNC Symbol;Acc:12572]	0.683565	8.57051e-21	1.14246e-19
ENSG00000076344	RGS11	protein_coding	regulator of G-protein signaling 11 [Source:HGNC Symbol;Acc:9993]	-1.31091	1.06669e-17	1.06221e-16
ENSG00000076351	SLC46A1	protein_coding	solute carrier family 46 (folate transporter), member 1 [Source:HGNC Symbol;Acc:30521]	-0.565134	1.75084e-05	4.6372e-05
ENSG00000076382	SPAG5	protein_coding	sperm associated antigen 5 [Source:HGNC Symbol;Acc:13452]	1.57923	2.31197e-36	1.37426e-34
ENSG00000076555	ACACB	protein_coding	acetyl-CoA carboxylase beta [Source:HGNC Symbol;Acc:85]	-1.64207	6.59814e-37	4.10841e-35
ENSG00000076685	NT5C2	protein_coding	5'-nucleotidase, cytosolic II [Source:HGNC Symbol;Acc:8022]	-0.632785	4.39671e-15	3.36766e-14
ENSG00000076706	MCAM	protein_coding	melanoma cell adhesion molecule [Source:HGNC Symbol;Acc:6934]	0.752477	1.85243e-08	7.06049e-08
ENSG00000076826	CAMSAP3	protein_coding	calmodulin regulated spectrin-associated protein family, member 3 [Source:HGNC Symbol;Acc:29307]	-0.566662	6.41448e-05	0.00015764
ENSG00000077063	CTTNBP2	protein_coding	cortactin binding protein 2 [Source:HGNC Symbol;Acc:15679]	-1.62955	6.46602e-21	8.73299e-20
ENSG00000077092	RARB	protein_coding	retinoic acid receptor, beta [Source:HGNC Symbol;Acc:9865]	-1.38869	3.10349e-27	8.0671e-26
ENSG00000077152	UBE2T	protein_coding	ubiquitin-conjugating enzyme E2T (putative) [Source:HGNC Symbol;Acc:25009]	1.76233	1.77377e-34	8.81556e-33
ENSG00000077157	PPP1R12B	protein_coding	protein phosphatase 1, regulatory subunit 12B [Source:HGNC Symbol;Acc:7619]	-0.700587	9.36618e-16	7.67286e-15
ENSG00000077264	PAK3	protein_coding	p21 protein (Cdc42/Rac)-activated kinase 3 [Source:HGNC Symbol;Acc:8592]	-2.41692	7.03323e-25	1.43343e-23
ENSG00000077274	CAPN6	protein_coding	calpain 6 [Source:HGNC Symbol;Acc:1483]	-2.57593	1.41828e-26	3.42058e-25
ENSG00000077279	DCX	protein_coding	doublecortin [Source:HGNC Symbol;Acc:2714]	-2.20793	8.18297e-14	5.50213e-13
ENSG00000077327	SPAG6	protein_coding	sperm associated antigen 6 [Source:HGNC Symbol;Acc:11215]	-3.39674	8.2979e-27	2.06829e-25
ENSG00000077348	EXOSC5	protein_coding	exosome component 5 [Source:HGNC Symbol;Acc:24662]	0.630348	1.25621e-12	7.49697e-12
ENSG00000077420	APBB1IP	protein_coding	amyloid beta (A4) precursor protein-binding, family B, member 1 interacting protein [Source:HGNC Symbol;Acc:17379]	-0.585507	4.40478e-05	0.000110684
ENSG00000077454	LRCH4	protein_coding	leucine-rich repeats and calponin homology (CH) domain containing 4 [Source:HGNC Symbol;Acc:6691]	-0.525067	7.98661e-10	3.56615e-09
ENSG00000077585	GPR137B	protein_coding	G protein-coupled receptor 137B [Source:HGNC Symbol;Acc:11862]	0.597501	8.95568e-16	7.34576e-15
ENSG00000077684	PHF17	protein_coding	PHD finger protein 17 [Source:HGNC Symbol;Acc:30027]	-1.03255	1.42995e-32	6.01201e-31
ENSG00000077942	FBLN1	protein_coding	fibulin 1 [Source:HGNC Symbol;Acc:3600]	-1.03589	2.19363e-11	1.15545e-10
ENSG00000077943	ITGA8	protein_coding	integrin, alpha 8 [Source:HGNC Symbol;Acc:6144]	-0.922257	1.2552e-15	1.01507e-14
ENSG00000078081	LAMP3	protein_coding	lysosomal-associated membrane protein 3 [Source:HGNC Symbol;Acc:14582]	1.62599	4.70403e-20	5.82701e-19
ENSG00000078098	FAP	protein_coding	fibroblast activation protein, alpha [Source:HGNC Symbol;Acc:3590]	1.63937	1.17326e-23	2.09981e-22
ENSG00000078114	NEBL	protein_coding	nebulette [Source:HGNC Symbol;Acc:16932]	-0.986565	5.81741e-13	3.61198e-12
ENSG00000078237	C12orf5	protein_coding	chromosome 12 open reading frame 5 [Source:HGNC Symbol;Acc:1185]	0.90143	6.83277e-19	7.61439e-18
ENSG00000078295	ADCY2	protein_coding	adenylate cyclase 2 (brain) [Source:HGNC Symbol;Acc:233]	-1.74862	2.66256e-12	1.53935e-11
ENSG00000078399	HOXA9	protein_coding	homeobox A9 [Source:HGNC Symbol;Acc:5109]	1.71297	1.03076e-10	5.05758e-10
ENSG00000078401	EDN1	protein_coding	endothelin 1 [Source:HGNC Symbol;Acc:3176]	0.579664	0.000179704	0.00041495
ENSG00000078549	ADCYAP1R1	protein_coding	adenylate cyclase activating polypeptide 1 (pituitary) receptor type I [Source:HGNC Symbol;Acc:242]	-2.97824	2.55321e-43	3.04083e-41
ENSG00000078579	FGF20	protein_coding	fibroblast growth factor 20 [Source:HGNC Symbol;Acc:3677]	-1.98293	2.78898e-09	1.16929e-08
ENSG00000078596	ITM2A	protein_coding	integral membrane protein 2A [Source:HGNC Symbol;Acc:6173]	-1.65305	6.61391e-30	2.19028e-28
ENSG00000078674	PCM1	protein_coding	pericentriolar material 1 [Source:HGNC Symbol;Acc:8727]	-0.531568	1.62072e-14	1.17075e-13
ENSG00000078687	TNRC6C	protein_coding	trinucleotide repeat containing 6C [Source:HGNC Symbol;Acc:29318]	-0.655125	7.49791e-14	5.05707e-13
ENSG00000078804	TP53INP2	protein_coding	tumor protein p53 inducible nuclear protein 2 [Source:HGNC Symbol;Acc:16104]	-0.947526	9.8716e-09	3.87947e-08
ENSG00000078898	BPIFB2	protein_coding	BPI fold containing family B, member 2 [Source:HGNC Symbol;Acc:16177]	-4.62398	8.44107e-40	6.98307e-38
ENSG00000079101	CLUL1	protein_coding	clusterin-like 1 (retinal) [Source:HGNC Symbol;Acc:2096]	-2.1713	2.66791e-18	2.79345e-17
ENSG00000079102	RUNX1T1	protein_coding	runt-related transcription factor 1; translocated to, 1 (cyclin D-related) [Source:HGNC Symbol;Acc:1535]	-1.27746	3.5383e-16	3.02203e-15
ENSG00000079257	LXN	protein_coding	latexin [Source:HGNC Symbol;Acc:13347]	-0.560915	3.32809e-06	9.68128e-06
ENSG00000079308	TNS1	protein_coding	tensin 1 [Source:HGNC Symbol;Acc:11973]	-1.06676	2.7855e-17	2.66835e-16
ENSG00000079337	RAPGEF3	protein_coding	Rap guanine nucleotide exchange factor (GEF) 3 [Source:HGNC Symbol;Acc:16629]	-0.936862	1.86073e-09	7.98096e-09
ENSG00000079385	CEACAM1	protein_coding	carcinoembryonic antigen-related cell adhesion molecule 1 (biliary glycoprotein) [Source:HGNC Symbol;Acc:1814]	-1.67215	2.8463e-18	2.96886e-17
ENSG00000079387	SENP1	protein_coding	SUMO1/sentrin specific peptidase 1 [Source:HGNC Symbol;Acc:17927]	0.620581	6.90826e-29	2.08773e-27
ENSG00000079435	LIPE	protein_coding	lipase, hormone-sensitive [Source:HGNC Symbol;Acc:6621]	-0.599676	3.44907e-08	1.27672e-07
ENSG00000079462	PAFAH1B3	protein_coding	platelet-activating factor acetylhydrolase 1b, catalytic subunit 3 (29kDa) [Source:HGNC Symbol;Acc:8576]	0.613075	5.43429e-09	2.20141e-08
ENSG00000079616	KIF22	protein_coding	kinesin family member 22 [Source:HGNC Symbol;Acc:6391]	0.83703	1.26776e-28	3.73062e-27
ENSG00000079689	SCGN	protein_coding	secretagogin, EF-hand calcium binding protein [Source:HGNC Symbol;Acc:16941]	-2.94473	4.45421e-13	2.79955e-12
ENSG00000079841	RIMS1	protein_coding	regulating synaptic membrane exocytosis 1 [Source:HGNC Symbol;Acc:17282]	-3.34189	9.64535e-32	3.74295e-30
ENSG00000079950	STX7	protein_coding	syntaxin 7 [Source:HGNC Symbol;Acc:11442]	-0.524958	6.13471e-14	4.18679e-13
ENSG00000080166	DCT	protein_coding	dopachrome tautomerase [Source:HGNC Symbol;Acc:2709]	-2.1646	1.1817e-14	8.64487e-14
ENSG00000080224	EPHA6	protein_coding	EPH receptor A6 [Source:HGNC Symbol;Acc:19296]	-1.64861	5.66672e-12	3.16934e-11
ENSG00000080298	RFX3	protein_coding	regulatory factor X, 3 (influences HLA class II expression) [Source:HGNC Symbol;Acc:9984]	-0.848213	2.73445e-09	1.1476e-08
ENSG00000080345	RIF1	protein_coding	RAP1 interacting factor homolog (yeast) [Source:HGNC Symbol;Acc:23207]	0.549848	1.77764e-25	3.85317e-24
ENSG00000080493	SLC4A4	protein_coding	solute carrier family 4, sodium bicarbonate cotransporter, member 4 [Source:HGNC Symbol;Acc:11030]	-2.42602	1.23035e-25	2.7099e-24
ENSG00000080503	SMARCA2	protein_coding	SWI/SNF related, matrix associated, actin dependent regulator of chromatin, subfamily a, member 2 [Source:HGNC Symbol;Acc:11098]	-0.780579	1.00024e-21	1.4684e-20
ENSG00000080511	RDH8	protein_coding	retinol dehydrogenase 8 (all-trans) [Source:HGNC Symbol;Acc:14423]	2.61409	0.000109536	0.000260665
ENSG00000080546	SESN1	protein_coding	sestrin 1 [Source:HGNC Symbol;Acc:21595]	-0.547132	9.94655e-14	6.62672e-13
ENSG00000080572	PIH1D3	protein_coding	PIH1 domain containing 3 [Source:HGNC Symbol;Acc:28570]	-3.17874	6.26693e-18	6.38031e-17
ENSG00000080573	COL5A3	protein_coding	collagen, type V, alpha 3 [Source:HGNC Symbol;Acc:14864]	1.26181	7.02715e-23	1.16005e-21
ENSG00000080644	CHRNA3	protein_coding	cholinergic receptor, nicotinic, alpha 3 (neuronal) [Source:HGNC Symbol;Acc:1957]	1.27451	5.49481e-13	3.41946e-12
ENSG00000080824	HSP90AA1	protein_coding	heat shock protein 90kDa alpha (cytosolic), class A member 1 [Source:HGNC Symbol;Acc:5253]	0.63253	7.07054e-13	4.34963e-12
ENSG00000080839	RBL1	protein_coding	retinoblastoma-like 1 (p107) [Source:HGNC Symbol;Acc:9893]	0.996197	2.02746e-24	3.93619e-23
ENSG00000080845	DLGAP4	protein_coding	discs, large (Drosophila) homolog-associated protein 4 [Source:HGNC Symbol;Acc:24476]	0.597674	1.0514e-21	1.54005e-20
ENSG00000080986	NDC80	protein_coding	NDC80 kinetochore complex component [Source:HGNC Symbol;Acc:16909]	1.6743	1.0485e-28	3.10773e-27
ENSG00000081014	AP4E1	protein_coding	adaptor-related protein complex 4, epsilon 1 subunit [Source:HGNC Symbol;Acc:573]	0.520995	3.25662e-10	1.51701e-09
ENSG00000081026	MAGI3	protein_coding	membrane associated guanylate kinase, WW and PDZ domain containing 3 [Source:HGNC Symbol;Acc:29647]	-0.800812	4.59712e-21	6.29189e-20
ENSG00000081052	COL4A4	protein_coding	collagen, type IV, alpha 4 [Source:HGNC Symbol;Acc:2206]	-0.787103	2.54239e-05	6.60021e-05
ENSG00000081059	TCF7	protein_coding	transcription factor 7 (T-cell specific, HMG-box) [Source:HGNC Symbol;Acc:11639]	-0.51311	4.95033e-06	1.40521e-05
ENSG00000081087	OSTM1	protein_coding	osteopetrosis associated transmembrane protein 1 [Source:HGNC Symbol;Acc:21652]	0.59711	3.15651e-14	2.21233e-13
ENSG00000081138	CDH7	protein_coding	cadherin 7, type 2 [Source:HGNC Symbol;Acc:1766]	-3.22516	1.35899e-19	1.61677e-18
ENSG00000081148	IMPG2	protein_coding	interphotoreceptor matrix proteoglycan 2 [Source:HGNC Symbol;Acc:18362]	-0.615985	4.58044e-06	1.30701e-05
ENSG00000081189	MEF2C	protein_coding	myocyte enhancer factor 2C [Source:HGNC Symbol;Acc:6996]	-0.701617	6.84821e-07	2.17401e-06
ENSG00000081277	PKP1	protein_coding	plakophilin 1 (ectodermal dysplasia/skin fragility syndrome) [Source:HGNC Symbol;Acc:9023]	1.41455	9.84924e-09	3.87161e-08
ENSG00000081721	DUSP12	protein_coding	dual specificity phosphatase 12 [Source:HGNC Symbol;Acc:3067]	0.568865	7.88886e-24	1.44586e-22
ENSG00000081791	KIAA0141	protein_coding	KIAA0141 [Source:HGNC Symbol;Acc:28969]	-0.587293	1.07523e-25	2.38914e-24
ENSG00000081803	CADPS2	protein_coding	Ca++-dependent secretion activator 2 [Source:HGNC Symbol;Acc:16018]	-1.09592	8.69094e-10	3.86484e-09
ENSG00000081842	PCDHA6	protein_coding	protocadherin alpha 6 [Source:HGNC Symbol;Acc:8672]	-0.900336	0.000387783	0.000851308
ENSG00000081853	PCDHGA2	protein_coding	protocadherin gamma subfamily A, 2 [Source:HGNC Symbol;Acc:8700]	-0.71528	2.99419e-05	7.70048e-05
ENSG00000081923	ATP8B1	protein_coding	ATPase, aminophospholipid transporter, class I, type 8B, member 1 [Source:HGNC Symbol;Acc:3706]	-0.549403	2.3179e-10	1.09737e-09
ENSG00000081985	IL12RB2	protein_coding	interleukin 12 receptor, beta 2 [Source:HGNC Symbol;Acc:5972]	1.36237	3.41229e-14	2.38343e-13
ENSG00000082014	SMARCD3	protein_coding	SWI/SNF related, matrix associated, actin dependent regulator of chromatin, subfamily d, member 3 [Source:HGNC Symbol;Acc:11108]	-0.580604	6.55245e-08	2.34959e-07
ENSG00000082126	MPP4	protein_coding	membrane protein, palmitoylated 4 (MAGUK p55 subfamily member 4) [Source:HGNC Symbol;Acc:13680]	1.25554	2.17835e-13	1.41166e-12
ENSG00000082146	STRADB	protein_coding	STE20-related kinase adaptor beta [Source:HGNC Symbol;Acc:13205]	-0.608113	3.12053e-18	3.24765e-17
ENSG00000082175	PGR	protein_coding	progesterone receptor [Source:HGNC Symbol;Acc:8910]	-2.09096	2.25544e-21	3.19507e-20
ENSG00000082196	C1QTNF3	protein_coding	C1q and tumor necrosis factor related protein 3 [Source:HGNC Symbol;Acc:14326]	-1.23835	1.2667e-11	6.83811e-11
ENSG00000082293	COL19A1	protein_coding	collagen, type XIX, alpha 1 [Source:HGNC Symbol;Acc:2196]	-1.16037	5.73766e-06	1.61624e-05
ENSG00000082458	DLG3	protein_coding	discs, large homolog 3 (Drosophila) [Source:HGNC Symbol;Acc:2902]	-0.788818	1.0015e-19	1.20504e-18
ENSG00000082497	SERTAD4	protein_coding	SERTA domain containing 4 [Source:HGNC Symbol;Acc:25236]	-0.647427	5.3971e-07	1.73279e-06
ENSG00000082556	OPRK1	protein_coding	opioid receptor, kappa 1 [Source:HGNC Symbol;Acc:8154]	2.83195	7.48489e-11	3.72731e-10
ENSG00000082641	NFE2L1	protein_coding	nuclear factor (erythroid-derived 2)-like 1 [Source:HGNC Symbol;Acc:7781]	0.671897	6.52818e-22	9.78092e-21
ENSG00000082898	XPO1	protein_coding	exportin 1 (CRM1 homolog, yeast) [Source:HGNC Symbol;Acc:12825]	0.577015	8.75068e-20	1.05757e-18
ENSG00000082929	C4orf6	protein_coding	chromosome 4 open reading frame 6 [Source:HGNC Symbol;Acc:13716]	-0.519082	9.03523e-06	2.4859e-05
ENSG00000083067	TRPM3	protein_coding	transient receptor potential cation channel, subfamily M, member 3 [Source:HGNC Symbol;Acc:17992]	-1.25258	7.16768e-08	2.55669e-07
ENSG00000083093	PALB2	protein_coding	partner and localizer of BRCA2 [Source:HGNC Symbol;Acc:26144]	0.71504	7.86758e-29	2.3662e-27
ENSG00000083097	DOPEY1	protein_coding	dopey family member 1 [Source:HGNC Symbol;Acc:21194]	-0.555037	2.16326e-17	2.08938e-16
ENSG00000083123	BCKDHB	protein_coding	branched chain keto acid dehydrogenase E1, beta polypeptide [Source:HGNC Symbol;Acc:987]	-1.0823	6.08923e-18	6.20711e-17
ENSG00000083444	PLOD1	protein_coding	procollagen-lysine, 2-oxoglutarate 5-dioxygenase 1 [Source:HGNC Symbol;Acc:9081]	0.976584	1.89421e-20	2.44828e-19
ENSG00000083454	P2RX5	protein_coding	purinergic receptor P2X, ligand-gated ion channel, 5 [Source:HGNC Symbol;Acc:8536]	-0.660513	0.000516882	0.00111558
ENSG00000083544	TDRD3	protein_coding	tudor domain containing 3 [Source:HGNC Symbol;Acc:20612]	-0.657719	4.46457e-21	6.11815e-20
ENSG00000083782	EPYC	protein_coding	epiphycan [Source:HGNC Symbol;Acc:3053]	2.73992	2.65223e-14	1.87494e-13
ENSG00000083857	FAT1	protein_coding	FAT tumor suppressor homolog 1 (Drosophila) [Source:HGNC Symbol;Acc:3595]	0.994644	8.01891e-16	6.60718e-15
ENSG00000084453	SLCO1A2	protein_coding	solute carrier organic anion transporter family, member 1A2 [Source:HGNC Symbol;Acc:10956]	2.62512	5.63789e-36	3.26241e-34
ENSG00000084628	NKAIN1	protein_coding	Na+/K+ transporting ATPase interacting 1 [Source:HGNC Symbol;Acc:25743]	1.44109	2.02009e-09	8.63509e-09
ENSG00000084636	COL16A1	protein_coding	collagen, type XVI, alpha 1 [Source:HGNC Symbol;Acc:2193]	1.07441	1.05633e-13	7.02046e-13
ENSG00000084731	KIF3C	protein_coding	kinesin family member 3C [Source:HGNC Symbol;Acc:6321]	1.19419	1.19236e-24	2.3625e-23
ENSG00000084774	CAD	protein_coding	carbamoyl-phosphate synthetase 2, aspartate transcarbamylase, and dihydroorotase [Source:HGNC Symbol;Acc:1424]	0.765396	1.22116e-23	2.18077e-22
ENSG00000085276	MECOM	protein_coding	MDS1 and EVI1 complex locus [Source:HGNC Symbol;Acc:3498]	-1.37875	8.39607e-21	1.12103e-19
ENSG00000085415	SEH1L	protein_coding	SEH1-like (S. cerevisiae) [Source:HGNC Symbol;Acc:30379]	0.578791	1.41619e-13	9.30268e-13
ENSG00000085465	OVGP1	protein_coding	oviductal glycoprotein 1, 120kDa [Source:HGNC Symbol;Acc:8524]	-0.721381	1.31383e-10	6.38814e-10
ENSG00000085514	PILRA	protein_coding	paired immunoglobin-like type 2 receptor alpha [Source:HGNC Symbol;Acc:20396]	1.04579	3.93234e-15	3.02755e-14
ENSG00000085552	IGSF9	protein_coding	immunoglobulin superfamily, member 9 [Source:HGNC Symbol;Acc:18132]	1.05781	1.66071e-11	8.86145e-11
ENSG00000085563	ABCB1	protein_coding	ATP-binding cassette, sub-family B (MDR/TAP), member 1 [Source:HGNC Symbol;Acc:40]	-1.35406	1.65686e-21	2.37694e-20
ENSG00000085662	AKR1B1	protein_coding	aldo-keto reductase family 1, member B1 (aldose reductase) [Source:HGNC Symbol;Acc:381]	0.943438	1.50869e-21	2.17199e-20
ENSG00000085741	WNT11	protein_coding	wingless-type MMTV integration site family, member 11 [Source:HGNC Symbol;Acc:12776]	0.811242	0.000109441	0.000260476
ENSG00000085831	TTC39A	protein_coding	tetratricopeptide repeat domain 39A [Source:HGNC Symbol;Acc:18657]	-0.820025	1.4475e-08	5.59061e-08
ENSG00000085840	ORC1	protein_coding	origin recognition complex, subunit 1 [Source:HGNC Symbol;Acc:8487]	1.72651	1.30592e-27	3.5145e-26
ENSG00000085871	MGST2	protein_coding	microsomal glutathione S-transferase 2 [Source:HGNC Symbol;Acc:7063]	-0.803936	1.4349e-13	9.41986e-13
ENSG00000085982	USP40	protein_coding	ubiquitin specific peptidase 40 [Source:HGNC Symbol;Acc:20069]	-0.606236	5.18883e-07	1.66989e-06
ENSG00000085999	RAD54L	protein_coding	RAD54-like (S. cerevisiae) [Source:HGNC Symbol;Acc:9826]	1.2834	4.17166e-26	9.63543e-25
ENSG00000086159	AQP6	protein_coding	aquaporin 6, kidney specific [Source:HGNC Symbol;Acc:639]	-2.40909	4.65516e-29	1.42491e-27
ENSG00000086205	FOLH1	protein_coding	folate hydrolase (prostate-specific membrane antigen) 1 [Source:HGNC Symbol;Acc:3788]	-0.761835	0.000659639	0.00140162
ENSG00000086300	SNX10	protein_coding	sorting nexin 10 [Source:HGNC Symbol;Acc:14974]	1.51686	7.75909e-19	8.6086e-18
ENSG00000086504	MRPL28	protein_coding	mitochondrial ribosomal protein L28 [Source:HGNC Symbol;Acc:14484]	0.50916	6.80575e-14	4.61973e-13
ENSG00000086548	CEACAM6	protein_coding	carcinoembryonic antigen-related cell adhesion molecule 6 (non-specific cross reacting antigen) [Source:HGNC Symbol;Acc:1818]	-1.78803	4.01284e-16	3.4093e-15
ENSG00000086717	PPEF1	protein_coding	protein phosphatase, EF-hand calcium binding domain 1 [Source:HGNC Symbol;Acc:9243]	1.75489	6.63422e-14	4.51452e-13
ENSG00000086991	NOX4	protein_coding	NADPH oxidase 4 [Source:HGNC Symbol;Acc:7891]	1.20979	1.65246e-11	8.82031e-11
ENSG00000087008	ACOX3	protein_coding	acyl-CoA oxidase 3, pristanoyl [Source:HGNC Symbol;Acc:121]	-1.03673	1.60534e-26	3.8632e-25
ENSG00000087086	FTL	protein_coding	ferritin, light polypeptide [Source:HGNC Symbol;Acc:3999]	0.530448	2.48251e-08	9.32635e-08
ENSG00000087116	ADAMTS2	protein_coding	ADAM metallopeptidase with thrombospondin type 1 motif, 2 [Source:HGNC Symbol;Acc:218]	2.25852	7.16109e-46	1.01532e-43
ENSG00000087245	MMP2	protein_coding	matrix metallopeptidase 2 (gelatinase A, 72kDa gelatinase, 72kDa type IV collagenase) [Source:HGNC Symbol;Acc:7166]	0.693567	2.41893e-05	6.29168e-05
ENSG00000087250	MT3	protein_coding	metallothionein 3 [Source:HGNC Symbol;Acc:7408]	-1.41918	5.05486e-06	1.43351e-05
ENSG00000087303	NID2	protein_coding	nidogen 2 (osteonidogen) [Source:HGNC Symbol;Acc:13389]	0.899718	3.83054e-11	1.96796e-10
ENSG00000087448	KLHL42	protein_coding	kelch-like family member 42 [Source:HGNC Symbol;Acc:29252]	0.709784	3.02688e-20	3.82471e-19
ENSG00000087470	DNM1L	protein_coding	dynamin 1-like [Source:HGNC Symbol;Acc:2973]	0.525448	9.52169e-20	1.14779e-18
ENSG00000087494	PTHLH	protein_coding	parathyroid hormone-like hormone [Source:HGNC Symbol;Acc:9607]	3.33551	6.41832e-48	1.11815e-45
ENSG00000087495	PHACTR3	protein_coding	phosphatase and actin regulator 3 [Source:HGNC Symbol;Acc:15833]	0.831745	4.60272e-05	0.000115348
ENSG00000087510	TFAP2C	protein_coding	transcription factor AP-2 gamma (activating enhancer binding protein 2 gamma) [Source:HGNC Symbol;Acc:11744]	0.563084	5.06683e-06	1.43679e-05
ENSG00000087586	AURKA	protein_coding	aurora kinase A [Source:HGNC Symbol;Acc:11393]	1.80459	1.09561e-40	1.01941e-38
ENSG00000088205	DDX18	protein_coding	DEAD (Asp-Glu-Ala-Asp) box polypeptide 18 [Source:HGNC Symbol;Acc:2741]	0.503209	1.51774e-13	9.94622e-13
ENSG00000088280	ASAP3	protein_coding	ArfGAP with SH3 domain, ankyrin repeat and PH domain 3 [Source:HGNC Symbol;Acc:14987]	-0.740259	9.95155e-11	4.89095e-10
ENSG00000088305	DNMT3B	protein_coding	DNA (cytosine-5-)-methyltransferase 3 beta [Source:HGNC Symbol;Acc:2979]	1.64033	5.85547e-41	5.65718e-39
ENSG00000088320	REM1	protein_coding	RAS (RAD and GEM)-like GTP-binding 1 [Source:HGNC Symbol;Acc:15922]	-0.611842	9.26339e-05	0.00022243
ENSG00000088325	TPX2	protein_coding	TPX2, microtubule-associated, homolog (Xenopus laevis) [Source:HGNC Symbol;Acc:1249]	2.11511	1.00056e-34	5.1364e-33
ENSG00000088356	PDRG1	protein_coding	p53 and DNA-damage regulated 1 [Source:HGNC Symbol;Acc:16119]	0.597543	2.04579e-15	1.61806e-14
ENSG00000088367	EPB41L1	protein_coding	erythrocyte membrane protein band 4.1-like 1 [Source:HGNC Symbol;Acc:3378]	-0.692686	3.26086e-07	1.07857e-06
ENSG00000088386	SLC15A1	protein_coding	solute carrier family 15 (oligopeptide transporter), member 1 [Source:HGNC Symbol;Acc:10920]	1.53908	6.26249e-12	3.49359e-11
ENSG00000088387	DOCK9	protein_coding	dedicator of cytokinesis 9 [Source:HGNC Symbol;Acc:14132]	-0.640986	3.4462e-11	1.78084e-10
ENSG00000088538	DOCK3	protein_coding	dedicator of cytokinesis 3 [Source:HGNC Symbol;Acc:2989]	-0.993494	4.80931e-10	2.19839e-09
ENSG00000088543	C3orf18	protein_coding	chromosome 3 open reading frame 18 [Source:HGNC Symbol;Acc:24837]	-0.89936	1.7417e-12	1.02561e-11
ENSG00000088727	KIF9	protein_coding	kinesin family member 9 [Source:HGNC Symbol;Acc:16666]	-0.895894	1.77399e-13	1.15625e-12
ENSG00000088756	ARHGAP28	protein_coding	Rho GTPase activating protein 28 [Source:HGNC Symbol;Acc:25509]	0.808998	7.65578e-08	2.72309e-07
ENSG00000088826	SMOX	protein_coding	spermine oxidase [Source:HGNC Symbol;Acc:15862]	0.939064	6.9134e-13	4.25696e-12
ENSG00000088832	FKBP1A	protein_coding	FK506 binding protein 1A, 12kDa [Source:HGNC Symbol;Acc:3711]	0.669143	6.20553e-18	6.31976e-17
ENSG00000088836	SLC4A11	protein_coding	solute carrier family 4, sodium borate transporter, member 11 [Source:HGNC Symbol;Acc:16438]	-0.628398	4.3399e-05	0.000109151
ENSG00000088882	CPXM1	protein_coding	carboxypeptidase X (M14 family), member 1 [Source:HGNC Symbol;Acc:15771]	1.98827	7.33275e-26	1.65287e-24
ENSG00000088899	PROSAPIP1	protein_coding	ProSAP-interacting protein 1 [Source:UniProtKB/Swiss-Prot;Acc:O60299]	-0.948664	3.19779e-07	1.05878e-06
ENSG00000088926	F11	protein_coding	coagulation factor XI [Source:HGNC Symbol;Acc:3529]	-1.19488	0.000588588	0.00125996
ENSG00000088930	XRN2	protein_coding	5'-3' exoribonuclease 2 [Source:HGNC Symbol;Acc:12836]	0.617129	1.84646e-29	5.8828e-28
ENSG00000088992	TESC	protein_coding	tescalcin [Source:HGNC Symbol;Acc:26065]	-2.15594	4.28523e-24	8.07536e-23
ENSG00000089006	SNX5	protein_coding	sorting nexin 5 [Source:HGNC Symbol;Acc:14969]	0.654711	2.29286e-22	3.58967e-21
ENSG00000089048	ESF1	protein_coding	ESF1, nucleolar pre-rRNA processing protein, homolog (S. cerevisiae) [Source:HGNC Symbol;Acc:15898]	0.646788	1.19708e-20	1.57205e-19
ENSG00000089101	C20orf26	protein_coding	chromosome 20 open reading frame 26 [Source:HGNC Symbol;Acc:15872]	-1.78797	1.94914e-13	1.26789e-12
ENSG00000089116	LHX5	protein_coding	LIM homeobox 5 [Source:HGNC Symbol;Acc:14216]	4.0285	3.21429e-36	1.88664e-34
ENSG00000089177	KIF16B	protein_coding	kinesin family member 16B [Source:HGNC Symbol;Acc:15869]	0.54599	4.77382e-12	2.68877e-11
ENSG00000089195	TRMT6	protein_coding	tRNA methyltransferase 6 homolog (S. cerevisiae) [Source:HGNC Symbol;Acc:20900]	0.936382	6.85335e-37	4.25116e-35
ENSG00000089280	FUS	protein_coding	fused in sarcoma [Source:HGNC Symbol;Acc:4010]	0.516751	9.29421e-26	2.07501e-24
ENSG00000089327	FXYD5	protein_coding	FXYD domain containing ion transport regulator 5 [Source:HGNC Symbol;Acc:4029]	0.656119	1.34782e-08	5.22041e-08
ENSG00000089505	CMTM1	protein_coding	CKLF-like MARVEL transmembrane domain containing 1 [Source:HGNC Symbol;Acc:19172]	0.508628	1.27722e-07	4.42991e-07
ENSG00000089685	BIRC5	protein_coding	baculoviral IAP repeat containing 5 [Source:HGNC Symbol;Acc:593]	2.09419	1.17405e-32	4.98088e-31
ENSG00000089693	MLF2	protein_coding	myeloid leukemia factor 2 [Source:HGNC Symbol;Acc:7126]	0.501107	1.77634e-15	1.41416e-14
ENSG00000089847	ANKRD24	protein_coding	ankyrin repeat domain 24 [Source:HGNC Symbol;Acc:29424]	-1.03418	3.70786e-16	3.15921e-15
ENSG00000090006	LTBP4	protein_coding	latent transforming growth factor beta binding protein 4 [Source:HGNC Symbol;Acc:6717]	-1.11513	1.93879e-18	2.05699e-17
ENSG00000090104	RGS1	protein_coding	regulator of G-protein signaling 1 [Source:HGNC Symbol;Acc:9991]	0.725639	3.72963e-07	1.22582e-06
ENSG00000090238	YPEL3	protein_coding	yippee-like 3 (Drosophila) [Source:HGNC Symbol;Acc:18327]	-0.556342	4.6392e-13	2.91135e-12
ENSG00000090339	ICAM1	protein_coding	intercellular adhesion molecule 1 [Source:HGNC Symbol;Acc:5344]	0.737036	1.00802e-05	2.75536e-05
ENSG00000090376	IRAK3	protein_coding	interleukin-1 receptor-associated kinase 3 [Source:HGNC Symbol;Acc:17020]	-0.508657	9.74195e-05	0.000233237
ENSG00000090382	LYZ	protein_coding	lysozyme [Source:HGNC Symbol;Acc:6740]	-4.51435	1.49143e-48	2.85656e-46
ENSG00000090447	TFAP4	protein_coding	transcription factor AP-4 (activating enhancer binding protein 4) [Source:HGNC Symbol;Acc:11745]	0.553355	4.9081e-11	2.49109e-10
ENSG00000090520	DNAJB11	protein_coding	DnaJ (Hsp40) homolog, subfamily B, member 11 [Source:HGNC Symbol;Acc:14889]	0.907754	4.19543e-27	1.07435e-25
ENSG00000090530	LEPREL1	protein_coding	leprecan-like 1 [Source:HGNC Symbol;Acc:19317]	2.18534	1.41586e-24	2.78847e-23
ENSG00000090539	CHRD	protein_coding	chordin [Source:HGNC Symbol;Acc:1949]	-0.628383	8.30029e-05	0.000200643
ENSG00000090776	EFNB1	protein_coding	ephrin-B1 [Source:HGNC Symbol;Acc:3226]	1.27525	5.48365e-26	1.24809e-24
ENSG00000090889	KIF4A	protein_coding	kinesin family member 4A [Source:HGNC Symbol;Acc:13339]	1.98844	2.57635e-32	1.06006e-30
ENSG00000090920	FCGBP	protein_coding	Fc fragment of IgG binding protein [Source:HGNC Symbol;Acc:13572]	-2.76156	1.32635e-25	2.90574e-24
ENSG00000090924	PLEKHG2	protein_coding	pleckstrin homology domain containing, family G (with RhoGef domain) member 2 [Source:HGNC Symbol;Acc:29515]	0.566676	2.6089e-10	1.22821e-09
ENSG00000090932	DLL3	protein_coding	delta-like 3 (Drosophila) [Source:HGNC Symbol;Acc:2909]	2.08022	1.70304e-12	1.00411e-11
ENSG00000091127	PUS7	protein_coding	pseudouridylate synthase 7 homolog (S. cerevisiae) [Source:HGNC Symbol;Acc:26033]	0.963223	9.52866e-27	2.35534e-25
ENSG00000091128	LAMB4	protein_coding	laminin, beta 4 [Source:HGNC Symbol;Acc:6491]	-1.28944	1.33057e-06	4.07278e-06
ENSG00000091129	NRCAM	protein_coding	neuronal cell adhesion molecule [Source:HGNC Symbol;Acc:7994]	1.18208	9.34806e-11	4.61374e-10
ENSG00000091136	LAMB1	protein_coding	laminin, beta 1 [Source:HGNC Symbol;Acc:6486]	1.01218	4.12633e-17	3.88237e-16
ENSG00000091137	SLC26A4	protein_coding	solute carrier family 26, member 4 [Source:HGNC Symbol;Acc:8818]	-1.02994	3.03541e-05	7.79609e-05
ENSG00000091181	IL5RA	protein_coding	interleukin 5 receptor, alpha [Source:HGNC Symbol;Acc:6017]	-1.76149	3.23712e-14	2.26688e-13
ENSG00000091262	ABCC6	protein_coding	ATP-binding cassette, sub-family C (CFTR/MRP), member 6 [Source:HGNC Symbol;Acc:57]	-0.740573	1.04532e-07	3.66009e-07
ENSG00000091409	ITGA6	protein_coding	integrin, alpha 6 [Source:HGNC Symbol;Acc:6142]	1.48	2.88576e-30	9.84526e-29
ENSG00000091436	MLTK	protein_coding	Mitogen-activated protein kinase kinase kinase MLT [Source:UniProtKB/Swiss-Prot;Acc:Q9NYL2]	0.536814	4.14631e-08	1.5211e-07
ENSG00000091482	SMPX	protein_coding	small muscle protein, X-linked [Source:HGNC Symbol;Acc:11122]	-1.37811	0.000125931	0.000297174
ENSG00000091513	TF	protein_coding	transferrin [Source:HGNC Symbol;Acc:11740]	-2.93884	1.12385e-40	1.03978e-38
ENSG00000091536	MYO15A	protein_coding	myosin XVA [Source:HGNC Symbol;Acc:7594]	-0.799859	4.89627e-08	1.7824e-07
ENSG00000091651	ORC6	protein_coding	origin recognition complex, subunit 6 [Source:HGNC Symbol;Acc:17151]	1.91657	7.95655e-43	8.98596e-41
ENSG00000091831	ESR1	protein_coding	estrogen receptor 1 [Source:HGNC Symbol;Acc:3467]	-0.780654	9.82361e-07	3.0552e-06
ENSG00000091844	RGS17	protein_coding	regulator of G-protein signaling 17 [Source:HGNC Symbol;Acc:14088]	-0.530643	2.27065e-06	6.7436e-06
ENSG00000091986	CCDC80	protein_coding	coiled-coil domain containing 80 [Source:HGNC Symbol;Acc:30649]	-1.10417	5.63368e-10	2.55663e-09
ENSG00000092009	CMA1	protein_coding	chymase 1, mast cell [Source:HGNC Symbol;Acc:2097]	-1.83987	1.22615e-23	2.18849e-22
ENSG00000092051	JPH4	protein_coding	junctophilin 4 [Source:HGNC Symbol;Acc:20156]	-0.608681	1.29937e-05	3.50091e-05
ENSG00000092054	MYH7	protein_coding	myosin, heavy chain 7, cardiac muscle, beta [Source:HGNC Symbol;Acc:7577]	-2.28086	5.38363e-07	1.72884e-06
ENSG00000092067	CEBPE	protein_coding	CCAAT/enhancer binding protein (C/EBP), epsilon [Source:HGNC Symbol;Acc:1836]	2.02704	1.95528e-10	9.32297e-10
ENSG00000092068	SLC7A8	protein_coding	solute carrier family 7 (amino acid transporter light chain, L system), member 8 [Source:HGNC Symbol;Acc:11066]	1.30175	3.39458e-20	4.26792e-19
ENSG00000092096	SLC22A17	protein_coding	solute carrier family 22, member 17 [Source:HGNC Symbol;Acc:23095]	-1.09226	8.2518e-10	3.67855e-09
ENSG00000092201	SUPT16H	protein_coding	suppressor of Ty 16 homolog (S. cerevisiae) [Source:HGNC Symbol;Acc:11465]	0.544819	4.3132e-15	3.30524e-14
ENSG00000092377	TBL1Y	protein_coding	transducin (beta)-like 1, Y-linked [Source:HGNC Symbol;Acc:18502]	-1.69043	2.2768e-08	8.59198e-08
ENSG00000092470	WDR76	protein_coding	WD repeat domain 76 [Source:HGNC Symbol;Acc:25773]	0.991077	6.70133e-16	5.57344e-15
ENSG00000092529	CAPN3	protein_coding	calpain 3, (p94) [Source:HGNC Symbol;Acc:1480]	-0.571439	2.077e-06	6.20901e-06
ENSG00000092607	TBX15	protein_coding	T-box 15 [Source:HGNC Symbol;Acc:11594]	0.899367	2.99545e-05	7.70312e-05
ENSG00000092850	TEKT2	protein_coding	tektin 2 (testicular) [Source:HGNC Symbol;Acc:11725]	-2.25418	1.61593e-17	1.58269e-16
ENSG00000092853	CLSPN	protein_coding	claspin [Source:HGNC Symbol;Acc:19715]	1.99343	5.75187e-34	2.75417e-32
ENSG00000092969	TGFB2	protein_coding	transforming growth factor, beta 2 [Source:HGNC Symbol;Acc:11768]	0.600262	0.000611923	0.00130718
ENSG00000093009	CDC45	protein_coding	cell division cycle 45 [Source:HGNC Symbol;Acc:1739]	2.06744	9.41592e-31	3.37039e-29
ENSG00000093134	VNN3	protein_coding	vanin 3 [Source:HGNC Symbol;Acc:16431]	-0.88556	0.000108765	0.000258961
ENSG00000094755	GABRP	protein_coding	gamma-aminobutyric acid (GABA) A receptor, pi [Source:HGNC Symbol;Acc:4089]	-3.56615	2.23544e-52	6.36655e-50
ENSG00000094804	CDC6	protein_coding	cell division cycle 6 [Source:HGNC Symbol;Acc:1744]	1.92334	2.58608e-47	4.19303e-45
ENSG00000094841	UPRT	protein_coding	uracil phosphoribosyltransferase (FUR1) homolog (S. cerevisiae) [Source:HGNC Symbol;Acc:28334]	-0.633578	1.32847e-14	9.66676e-14
ENSG00000094963	FMO2	protein_coding	flavin containing monooxygenase 2 (non-functional) [Source:HGNC Symbol;Acc:3770]	-2.63814	6.57131e-41	6.31154e-39
ENSG00000095002	MSH2	protein_coding	mutS homolog 2, colon cancer, nonpolyposis type 1 (E. coli) [Source:HGNC Symbol;Acc:7325]	0.567645	4.41763e-13	2.77762e-12
ENSG00000095015	MAP3K1	protein_coding	mitogen-activated protein kinase kinase kinase 1, E3 ubiquitin protein ligase [Source:HGNC Symbol;Acc:6848]	-0.645273	3.03026e-11	1.5751e-10
ENSG00000095110	NXPE1	protein_coding	neurexophilin and PC-esterase domain family, member 1 [Source:HGNC Symbol;Acc:28527]	-0.988931	1.35351e-08	5.24123e-08
ENSG00000095203	EPB41L4B	protein_coding	erythrocyte membrane protein band 4.1 like 4B [Source:HGNC Symbol;Acc:19818]	0.566271	0.000217474	0.000496286
ENSG00000095209	TMEM38B	protein_coding	transmembrane protein 38B [Source:HGNC Symbol;Acc:25535]	0.883001	1.53833e-23	2.71756e-22
ENSG00000095321	CRAT	protein_coding	carnitine O-acetyltransferase [Source:HGNC Symbol;Acc:2342]	-0.883066	1.0817e-10	5.29328e-10
ENSG00000095380	NANS	protein_coding	N-acetylneuraminic acid synthase [Source:HGNC Symbol;Acc:19237]	-0.502323	2.49608e-07	8.3708e-07
ENSG00000095539	SEMA4G	protein_coding	sema domain, immunoglobulin domain (Ig), transmembrane domain (TM) and short cytoplasmic domain, (semaphorin) 4G [Source:HGNC Symbol;Acc:10735]	-0.517941	2.0337e-08	7.71993e-08
ENSG00000095585	BLNK	protein_coding	B-cell linker [Source:HGNC Symbol;Acc:14211]	-0.993202	2.82007e-09	1.18111e-08
ENSG00000095596	CYP26A1	protein_coding	cytochrome P450, family 26, subfamily A, polypeptide 1 [Source:HGNC Symbol;Acc:2603]	1.2488	8.27767e-05	0.00020017
ENSG00000095637	SORBS1	protein_coding	sorbin and SH3 domain containing 1 [Source:HGNC Symbol;Acc:14565]	-1.60435	4.11085e-20	5.12908e-19
ENSG00000095713	CRTAC1	protein_coding	cartilage acidic protein 1 [Source:HGNC Symbol;Acc:14882]	-1.46885	5.20713e-12	2.92328e-11
ENSG00000095752	IL11	protein_coding	interleukin 11 [Source:HGNC Symbol;Acc:5966]	3.36799	2.14756e-66	2.9307e-63
ENSG00000095917	TPSD1	protein_coding	tryptase delta 1 [Source:HGNC Symbol;Acc:14118]	-1.44693	2.17991e-15	1.71874e-14
ENSG00000095932	C19orf77	protein_coding	chromosome 19 open reading frame 77 [Source:HGNC Symbol;Acc:37244]	1.36734	4.55515e-07	1.47801e-06
ENSG00000095970	TREM2	protein_coding	triggering receptor expressed on myeloid cells 2 [Source:HGNC Symbol;Acc:17761]	1.85704	1.21542e-31	4.67771e-30
ENSG00000096006	CRISP3	protein_coding	cysteine-rich secretory protein 3 [Source:HGNC Symbol;Acc:16904]	-4.99034	1.3298e-64	1.28099e-61
ENSG00000096092	TMEM14A	protein_coding	transmembrane protein 14A [Source:HGNC Symbol;Acc:21076]	0.632313	6.67293e-07	2.12124e-06
ENSG00000096093	EFHC1	protein_coding	EF-hand domain (C-terminal) containing 1 [Source:HGNC Symbol;Acc:16406]	-0.628619	4.90872e-07	1.58598e-06
ENSG00000096384	HSP90AB1	protein_coding	heat shock protein 90kDa alpha (cytosolic), class B member 1 [Source:HGNC Symbol;Acc:5258]	0.67204	2.04189e-22	3.22449e-21
ENSG00000096968	JAK2	protein_coding	Janus kinase 2 [Source:HGNC Symbol;Acc:6192]	-0.501229	3.43086e-07	1.13217e-06
ENSG00000097021	ACOT7	protein_coding	acyl-CoA thioesterase 7 [Source:HGNC Symbol;Acc:24157]	1.26878	4.82766e-30	1.61838e-28
ENSG00000097046	CDC7	protein_coding	cell division cycle 7 [Source:HGNC Symbol;Acc:1745]	1.00483	5.70189e-20	7.01534e-19
ENSG00000097096	SYDE2	protein_coding	synapse defective 1, Rho GTPase, homolog 2 (C. elegans) [Source:HGNC Symbol;Acc:25841]	-0.842013	3.11614e-11	1.61794e-10
ENSG00000099194	SCD	protein_coding	stearoyl-CoA desaturase (delta-9-desaturase) [Source:HGNC Symbol;Acc:10571]	1.01861	7.95143e-08	2.82243e-07
ENSG00000099204	ABLIM1	protein_coding	actin binding LIM protein 1 [Source:HGNC Symbol;Acc:78]	-0.694045	2.14248e-06	6.39134e-06
ENSG00000099219	ERMP1	protein_coding	endoplasmic reticulum metallopeptidase 1 [Source:HGNC Symbol;Acc:23703]	-0.575711	1.67325e-06	5.06209e-06
ENSG00000099326	MZF1	protein_coding	myeloid zinc finger 1 [Source:HGNC Symbol;Acc:13108]	-0.556024	4.02889e-12	2.28452e-11
ENSG00000099330	OCEL1	protein_coding	occludin/ELL domain containing 1 [Source:HGNC Symbol;Acc:26221]	-0.644531	6.7581e-13	4.1676e-12
ENSG00000099338	CATSPERG	protein_coding	catsper channel auxiliary subunit gamma [Source:HGNC Symbol;Acc:25243]	-0.558697	1.40499e-08	5.43029e-08
ENSG00000099399	MAGEB2	protein_coding	melanoma antigen family B, 2 [Source:HGNC Symbol;Acc:6809]	3.07244	9.13726e-14	6.10742e-13
ENSG00000099622	CIRBP	protein_coding	cold inducible RNA binding protein [Source:HGNC Symbol;Acc:1982]	-0.800141	2.22234e-37	1.47043e-35
ENSG00000099625	C19orf26	protein_coding	chromosome 19 open reading frame 26 [Source:HGNC Symbol;Acc:28617]	0.844535	3.10093e-08	1.15385e-07
ENSG00000099715	PCDH11Y	protein_coding	protocadherin 11 Y-linked [Source:HGNC Symbol;Acc:15813]	-1.1833	8.36248e-06	2.3111e-05
ENSG00000099849	RASSF7	protein_coding	Ras association (RalGDS/AF-6) domain family (N-terminal) member 7 [Source:HGNC Symbol;Acc:1166]	-0.706436	8.34712e-15	6.20765e-14
ENSG00000099864	PALM	protein_coding	paralemmin [Source:HGNC Symbol;Acc:8594]	-1.58143	3.96838e-19	4.53497e-18
ENSG00000099875	MKNK2	protein_coding	MAP kinase interacting serine/threonine kinase 2 [Source:HGNC Symbol;Acc:7111]	-0.770647	2.86391e-15	2.23543e-14
ENSG00000099901	RANBP1	protein_coding	RAN binding protein 1 [Source:HGNC Symbol;Acc:9847]	1.19916	1.68466e-37	1.13297e-35
ENSG00000099917	MED15	protein_coding	mediator complex subunit 15 [Source:HGNC Symbol;Acc:14248]	0.50416	3.84529e-14	2.67391e-13
ENSG00000099942	CRKL	protein_coding	v-crk sarcoma virus CT10 oncogene homolog (avian)-like [Source:HGNC Symbol;Acc:2363]	0.727095	5.65274e-28	1.56897e-26
ENSG00000099953	MMP11	protein_coding	matrix metallopeptidase 11 (stromelysin 3) [Source:HGNC Symbol;Acc:7157]	3.86977	8.00775e-85	5.24539e-81
ENSG00000099954	CECR2	protein_coding	cat eye syndrome chromosome region, candidate 2 [Source:HGNC Symbol;Acc:1840]	1.44483	9.22862e-08	3.25122e-07
ENSG00000099960	SLC7A4	protein_coding	solute carrier family 7 (orphan transporter), member 4 [Source:HGNC Symbol;Acc:11062]	-1.55808	3.14101e-15	2.44125e-14
ENSG00000099985	OSM	protein_coding	oncostatin M [Source:HGNC Symbol;Acc:8506]	1.76737	2.99518e-17	2.85252e-16
ENSG00000099994	SUSD2	protein_coding	sushi domain containing 2 [Source:HGNC Symbol;Acc:30667]	-0.660368	2.10807e-06	6.29614e-06
ENSG00000100012	SEC14L3	protein_coding	SEC14-like 3 (S. cerevisiae) [Source:HGNC Symbol;Acc:18655]	-2.0605	2.4788e-11	1.2996e-10
ENSG00000100027	YPEL1	protein_coding	yippee-like 1 (Drosophila) [Source:HGNC Symbol;Acc:12845]	-0.678177	6.22941e-09	2.50738e-08
ENSG00000100028	SNRPD3	protein_coding	small nuclear ribonucleoprotein D3 polypeptide 18kDa [Source:HGNC Symbol;Acc:11160]	0.687715	8.3323e-19	9.21647e-18
ENSG00000100029	PES1	protein_coding	pescadillo ribosomal biogenesis factor 1 [Source:HGNC Symbol;Acc:8848]	0.700131	1.27593e-20	1.66957e-19
ENSG00000100031	GGT1	protein_coding	gamma-glutamyltransferase 1 [Source:HGNC Symbol;Acc:4250]	0.741982	1.79492e-08	6.85006e-08
ENSG00000100033	PRODH	protein_coding	proline dehydrogenase (oxidase) 1 [Source:HGNC Symbol;Acc:9453]	0.850985	2.3187e-07	7.80494e-07
ENSG00000100036	SLC35E4	protein_coding	solute carrier family 35, member E4 [Source:HGNC Symbol;Acc:17058]	0.693285	9.07059e-14	6.06781e-13
ENSG00000100065	CARD10	protein_coding	caspase recruitment domain family, member 10 [Source:HGNC Symbol;Acc:16422]	0.864607	1.84084e-09	7.89977e-09
ENSG00000100078	PLA2G3	protein_coding	phospholipase A2, group III [Source:HGNC Symbol;Acc:17934]	1.01732	0.00030907	0.000688944
ENSG00000100097	LGALS1	protein_coding	lectin, galactoside-binding, soluble, 1 [Source:HGNC Symbol;Acc:6561]	0.929522	3.00157e-08	1.11878e-07
ENSG00000100139	MICALL1	protein_coding	MICAL-like 1 [Source:HGNC Symbol;Acc:29804]	0.691957	3.11328e-09	1.29877e-08
ENSG00000100146	SOX10	protein_coding	SRY (sex determining region Y)-box 10 [Source:HGNC Symbol;Acc:11190]	-2.89678	1.10536e-34	5.65666e-33
ENSG00000100162	CENPM	protein_coding	centromere protein M [Source:HGNC Symbol;Acc:18352]	1.0906	4.93487e-16	4.15814e-15
ENSG00000100170	SLC5A1	protein_coding	solute carrier family 5 (sodium/glucose cotransporter), member 1 [Source:HGNC Symbol;Acc:11036]	-1.70429	4.55588e-11	2.32168e-10
ENSG00000100206	DMC1	protein_coding	DMC1 dosage suppressor of mck1 homolog, meiosis-specific homologous recombination (yeast) [Source:HGNC Symbol;Acc:2927]	0.628775	3.23693e-05	8.28638e-05
ENSG00000100218	RTDR1	protein_coding	rhabdoid tumor deletion region gene 1 [Source:HGNC Symbol;Acc:13437]	-1.26779	4.34501e-09	1.7784e-08
ENSG00000100219	XBP1	protein_coding	X-box binding protein 1 [Source:HGNC Symbol;Acc:12801]	-0.923838	2.82336e-09	1.18234e-08
ENSG00000100221	JOSD1	protein_coding	Josephin domain containing 1 [Source:HGNC Symbol;Acc:28953]	0.715419	6.18836e-24	1.14444e-22
ENSG00000100228	RAB36	protein_coding	RAB36, member RAS oncogene family [Source:HGNC Symbol;Acc:9775]	-0.591667	0.000547212	0.00117716
ENSG00000100234	TIMP3	protein_coding	TIMP metallopeptidase inhibitor 3 [Source:HGNC Symbol;Acc:11822]	-1.21849	3.34829e-09	1.39078e-08
ENSG00000100253	MIOX	protein_coding	myo-inositol oxygenase [Source:HGNC Symbol;Acc:14522]	0.937378	0.000202278	0.000463839
ENSG00000100263	RHBDD3	protein_coding	rhomboid domain containing 3 [Source:HGNC Symbol;Acc:1308]	0.561824	3.49269e-14	2.43648e-13
ENSG00000100292	HMOX1	protein_coding	heme oxygenase (decycling) 1 [Source:HGNC Symbol;Acc:5013]	0.534077	0.00015484	0.000360999
ENSG00000100296	THOC5	protein_coding	THO complex 5 [Source:HGNC Symbol;Acc:19074]	0.638791	6.45046e-28	1.78434e-26
ENSG00000100297	MCM5	protein_coding	minichromosome maintenance complex component 5 [Source:HGNC Symbol;Acc:6948]	1.09281	7.8262e-22	1.16352e-20
ENSG00000100307	CBX7	protein_coding	chromobox homolog 7 [Source:HGNC Symbol;Acc:1557]	-1.26119	1.51998e-35	8.38086e-34
ENSG00000100312	ACR	protein_coding	acrosin [Source:HGNC Symbol;Acc:126]	-0.943552	2.98546e-07	9.91278e-07
ENSG00000100316	RPL3	protein_coding	ribosomal protein L3 [Source:HGNC Symbol;Acc:10332]	-0.640442	6.4542e-18	6.55873e-17
ENSG00000100321	SYNGR1	protein_coding	synaptogyrin 1 [Source:HGNC Symbol;Acc:11498]	-1.56803	4.99125e-27	1.26822e-25
ENSG00000100336	APOL4	protein_coding	apolipoprotein L, 4 [Source:HGNC Symbol;Acc:14867]	1.04485	2.57582e-10	1.21351e-09
ENSG00000100341	PNPLA5	protein_coding	patatin-like phospholipase domain containing 5 [Source:HGNC Symbol;Acc:24888]	2.75075	3.40619e-06	9.89003e-06
ENSG00000100342	APOL1	protein_coding	apolipoprotein L, 1 [Source:HGNC Symbol;Acc:618]	1.2727	1.38634e-13	9.10841e-13
ENSG00000100344	PNPLA3	protein_coding	patatin-like phospholipase domain containing 3 [Source:HGNC Symbol;Acc:18590]	2.10666	5.33251e-34	2.56086e-32
ENSG00000100345	MYH9	protein_coding	myosin, heavy chain 9, non-muscle [Source:HGNC Symbol;Acc:7579]	0.63379	1.07349e-21	1.5703e-20
ENSG00000100350	FOXRED2	protein_coding	FAD-dependent oxidoreductase domain containing 2 [Source:HGNC Symbol;Acc:26264]	0.939701	1.41529e-23	2.50696e-22
ENSG00000100351	GRAP2	protein_coding	GRB2-related adaptor protein 2 [Source:HGNC Symbol;Acc:4563]	-0.6529	6.09079e-07	1.94506e-06
ENSG00000100359	SGSM3	protein_coding	small G protein signaling modulator 3 [Source:HGNC Symbol;Acc:25228]	-0.791704	5.07437e-24	9.46985e-23
ENSG00000100364	KIAA0930	protein_coding	KIAA0930 [Source:HGNC Symbol;Acc:1314]	0.525506	2.62716e-20	3.35196e-19
ENSG00000100372	SLC25A17	protein_coding	solute carrier family 25 (mitochondrial carrier; peroxisomal membrane protein, 34kDa), member 17 [Source:HGNC Symbol;Acc:10987]	0.635336	3.26451e-24	6.21263e-23
ENSG00000100373	UPK3A	protein_coding	uroplakin 3A [Source:HGNC Symbol;Acc:12580]	-3.42839	3.34449e-25	7.03524e-24
ENSG00000100379	KCTD17	protein_coding	potassium channel tetramerisation domain containing 17 [Source:HGNC Symbol;Acc:25705]	0.570106	4.0784e-07	1.33243e-06
ENSG00000100399	CHADL	protein_coding	chondroadherin-like [Source:HGNC Symbol;Acc:25165]	-1.04805	2.98146e-17	2.8411e-16
ENSG00000100401	RANGAP1	protein_coding	Ran GTPase activating protein 1 [Source:HGNC Symbol;Acc:9854]	0.787783	7.09397e-16	5.88058e-15
ENSG00000100410	PHF5A	protein_coding	PHD finger protein 5A [Source:HGNC Symbol;Acc:18000]	0.741677	2.0346e-20	2.62248e-19
ENSG00000100448	CTSG	protein_coding	cathepsin G [Source:HGNC Symbol;Acc:2532]	-1.86189	2.74434e-20	3.49195e-19
ENSG00000100479	POLE2	protein_coding	polymerase (DNA directed), epsilon 2, accessory subunit [Source:HGNC Symbol;Acc:9178]	1.14833	3.15612e-25	6.6733e-24
ENSG00000100504	PYGL	protein_coding	phosphorylase, glycogen, liver [Source:HGNC Symbol;Acc:9725]	0.841592	1.28402e-09	5.61699e-09
ENSG00000100523	DDHD1	protein_coding	DDHD domain containing 1 [Source:HGNC Symbol;Acc:19714]	0.505769	1.65705e-09	7.15418e-09
ENSG00000100526	CDKN3	protein_coding	cyclin-dependent kinase inhibitor 3 [Source:HGNC Symbol;Acc:1791]	1.57694	5.46955e-28	1.5207e-26
ENSG00000100558	PLEK2	protein_coding	pleckstrin 2 [Source:HGNC Symbol;Acc:19238]	1.6537	1.82939e-27	4.83585e-26
ENSG00000100565	C14orf166B	protein_coding	chromosome 14 open reading frame 166B [Source:HGNC Symbol;Acc:23346]	-1.05555	1.30758e-09	5.7101e-09
ENSG00000100591	AHSA1	protein_coding	AHA1, activator of heat shock 90kDa protein ATPase homolog 1 (yeast) [Source:HGNC Symbol;Acc:1189]	0.548498	2.0917e-14	1.49286e-13
ENSG00000100593	ISM2	protein_coding	isthmin 2 homolog (zebrafish) [Source:HGNC Symbol;Acc:23176]	1.09903	8.974e-05	0.000215909
ENSG00000100626	GALNT16	protein_coding	UDP-N-acetyl-alpha-D-galactosamine:polypeptide N-acetylgalactosaminyltransferase 16 [Source:HGNC Symbol;Acc:23233]	-2.68421	1.11702e-36	6.80014e-35
ENSG00000100628	ASB2	protein_coding	ankyrin repeat and SOCS box containing 2 [Source:HGNC Symbol;Acc:16012]	-0.817378	1.07897e-06	3.33884e-06
ENSG00000100632	ERH	protein_coding	enhancer of rudimentary homolog (Drosophila) [Source:HGNC Symbol;Acc:3447]	0.565002	9.04069e-12	4.95317e-11
ENSG00000100644	HIF1A	protein_coding	hypoxia inducible factor 1, alpha subunit (basic helix-loop-helix transcription factor) [Source:HGNC Symbol;Acc:4910]	1.35338	8.74392e-41	8.3009e-39
ENSG00000100650	SRSF5	protein_coding	serine/arginine-rich splicing factor 5 [Source:HGNC Symbol;Acc:10787]	-0.51464	3.03828e-19	3.51376e-18
ENSG00000100652	SLC10A1	protein_coding	solute carrier family 10 (sodium/bile acid cotransporter family), member 1 [Source:HGNC Symbol;Acc:10905]	-1.20577	1.5224e-30	5.31576e-29
ENSG00000100678	SLC8A3	protein_coding	solute carrier family 8 (sodium/calcium exchanger), member 3 [Source:HGNC Symbol;Acc:11070]	-1.13695	1.30592e-08	5.06531e-08
ENSG00000100749	VRK1	protein_coding	vaccinia related kinase 1 [Source:HGNC Symbol;Acc:12718]	0.982917	1.27718e-27	3.44282e-26
ENSG00000100764	PSMC1	protein_coding	proteasome (prosome, macropain) 26S subunit, ATPase, 1 [Source:HGNC Symbol;Acc:9547]	0.61067	7.05795e-17	6.49331e-16
ENSG00000100804	PSMB5	protein_coding	proteasome (prosome, macropain) subunit, beta type, 5 [Source:HGNC Symbol;Acc:9542]	0.60217	1.20499e-13	7.97127e-13
ENSG00000100867	DHRS2	protein_coding	dehydrogenase/reductase (SDR family) member 2 [Source:HGNC Symbol;Acc:18349]	2.99303	5.61457e-35	2.95166e-33
ENSG00000100884	CPNE6	protein_coding	copine VI (neuronal) [Source:HGNC Symbol;Acc:2319]	-0.581033	9.91487e-05	0.000237256
ENSG00000100897	DCAF11	protein_coding	DDB1 and CUL4 associated factor 11 [Source:HGNC Symbol;Acc:20258]	-0.612497	4.73932e-24	8.88e-23
ENSG00000100902	PSMA6	protein_coding	proteasome (prosome, macropain) subunit, alpha type, 6 [Source:HGNC Symbol;Acc:9535]	0.841106	3.04139e-15	2.36719e-14
ENSG00000100916	BRMS1L	protein_coding	breast cancer metastasis-suppressor 1-like [Source:HGNC Symbol;Acc:20512]	0.642087	4.28399e-13	2.69566e-12
ENSG00000100934	SEC23A	protein_coding	Sec23 homolog A (S. cerevisiae) [Source:HGNC Symbol;Acc:10701]	0.520174	2.46312e-13	1.58741e-12
ENSG00000100968	NFATC4	protein_coding	nuclear factor of activated T-cells, cytoplasmic, calcineurin-dependent 4 [Source:HGNC Symbol;Acc:7778]	-0.585106	4.05843e-06	1.16741e-05
ENSG00000100979	PLTP	protein_coding	phospholipid transfer protein [Source:HGNC Symbol;Acc:9093]	-0.714815	1.03455e-06	3.20838e-06
ENSG00000100985	MMP9	protein_coding	matrix metallopeptidase 9 (gelatinase B, 92kDa gelatinase, 92kDa type IV collagenase) [Source:HGNC Symbol;Acc:7176]	2.72297	4.65931e-40	3.974e-38
ENSG00000101000	PROCR	protein_coding	protein C receptor, endothelial [Source:HGNC Symbol;Acc:9452]	1.11062	7.36465e-17	6.76787e-16
ENSG00000101003	GINS1	protein_coding	GINS complex subunit 1 (Psf1 homolog) [Source:HGNC Symbol;Acc:28980]	1.82563	8.96041e-34	4.22869e-32
ENSG00000101057	MYBL2	protein_coding	v-myb myeloblastosis viral oncogene homolog (avian)-like 2 [Source:HGNC Symbol;Acc:7548]	2.16844	1.02055e-37	6.94909e-36
ENSG00000101076	HNF4A	protein_coding	hepatocyte nuclear factor 4, alpha [Source:HGNC Symbol;Acc:5024]	1.56368	7.25188e-07	2.29637e-06
ENSG00000101096	NFATC2	protein_coding	nuclear factor of activated T-cells, cytoplasmic, calcineurin-dependent 2 [Source:HGNC Symbol;Acc:7776]	-0.68627	6.07693e-07	1.94083e-06
ENSG00000101098	RIMS4	protein_coding	regulating synaptic membrane exocytosis 4 [Source:HGNC Symbol;Acc:16183]	-2.53965	7.81803e-25	1.58353e-23
ENSG00000101115	SALL4	protein_coding	sal-like 4 (Drosophila) [Source:HGNC Symbol;Acc:15924]	1.75064	2.00742e-17	1.94806e-16
ENSG00000101132	PFDN4	protein_coding	prefoldin subunit 4 [Source:HGNC Symbol;Acc:8868]	0.901348	1.26505e-22	2.03902e-21
ENSG00000101146	RAE1	protein_coding	RAE1 RNA export 1 homolog (S. pombe) [Source:HGNC Symbol;Acc:9828]	0.642709	2.13333e-29	6.74428e-28
ENSG00000101166	SLMO2	protein_coding	slowmo homolog 2 (Drosophila) [Source:HGNC Symbol;Acc:15892]	0.514748	2.46611e-08	9.26688e-08
ENSG00000101182	PSMA7	protein_coding	proteasome (prosome, macropain) subunit, alpha type, 7 [Source:HGNC Symbol;Acc:9536]	0.758124	1.41155e-23	2.50398e-22
ENSG00000101189	MRGBP	protein_coding	MRG/MORF4L binding protein [Source:HGNC Symbol;Acc:15866]	0.952843	8.31703e-47	1.30961e-44
ENSG00000101190	TCFL5	protein_coding	transcription factor-like 5 (basic helix-loop-helix) [Source:HGNC Symbol;Acc:11646]	0.737937	2.14133e-29	6.76305e-28
ENSG00000101213	PTK6	protein_coding	protein tyrosine kinase 6 [Source:HGNC Symbol;Acc:9617]	-1.28709	1.38042e-11	7.42509e-11
ENSG00000101220	C20orf27	protein_coding	chromosome 20 open reading frame 27 [Source:HGNC Symbol;Acc:15873]	0.821678	9.16889e-21	1.21875e-19
ENSG00000101222	SPEF1	protein_coding	sperm flagellar 1 [Source:HGNC Symbol;Acc:15874]	-2.25185	4.12859e-19	4.70657e-18
ENSG00000101224	CDC25B	protein_coding	cell division cycle 25B [Source:HGNC Symbol;Acc:1726]	1.3264	1.2619e-39	1.03067e-37
ENSG00000101230	ISM1	protein_coding	isthmin 1 homolog (zebrafish) [Source:HGNC Symbol;Acc:16213]	-0.769824	1.66498e-06	5.04128e-06
ENSG00000101255	TRIB3	protein_coding	tribbles homolog 3 (Drosophila) [Source:HGNC Symbol;Acc:16228]	1.17999	2.45131e-16	2.12902e-15
ENSG00000101298	SNPH	protein_coding	syntaphilin [Source:HGNC Symbol;Acc:15931]	-1.12666	9.84954e-13	5.95079e-12
ENSG00000101306	MYLK2	protein_coding	myosin light chain kinase 2 [Source:HGNC Symbol;Acc:16243]	0.920372	0.000701301	0.00148427
ENSG00000101311	FERMT1	protein_coding	fermitin family member 1 [Source:HGNC Symbol;Acc:15889]	1.77173	3.17602e-24	6.05477e-23
ENSG00000101331	CCM2L	protein_coding	cerebral cavernous malformation 2-like [Source:HGNC Symbol;Acc:16153]	-1.02353	4.52573e-14	3.12847e-13
ENSG00000101333	PLCB4	protein_coding	phospholipase C, beta 4 [Source:HGNC Symbol;Acc:9059]	-1.59673	1.22763e-13	8.11287e-13
ENSG00000101336	HCK	protein_coding	hemopoietic cell kinase [Source:HGNC Symbol;Acc:4840]	0.612211	4.17427e-06	1.19853e-05
ENSG00000101346	POFUT1	protein_coding	protein O-fucosyltransferase 1 [Source:HGNC Symbol;Acc:14988]	0.656015	1.09914e-21	1.60567e-20
ENSG00000101361	NOP56	protein_coding	NOP56 ribonucleoprotein [Source:HGNC Symbol;Acc:15911]	0.901747	1.53604e-28	4.48382e-27
ENSG00000101367	MAPRE1	protein_coding	microtubule-associated protein, RP/EB family, member 1 [Source:HGNC Symbol;Acc:6890]	0.705981	4.77053e-34	2.30449e-32
ENSG00000101384	JAG1	protein_coding	jagged 1 [Source:HGNC Symbol;Acc:6188]	0.915898	1.54329e-14	1.11629e-13
ENSG00000101412	E2F1	protein_coding	E2F transcription factor 1 [Source:HGNC Symbol;Acc:3113]	1.67883	5.40824e-33	2.36489e-31
ENSG00000101439	CST3	protein_coding	cystatin C [Source:HGNC Symbol;Acc:2475]	-0.753695	7.76484e-12	4.28571e-11
ENSG00000101441	CST4	protein_coding	cystatin S [Source:HGNC Symbol;Acc:2476]	-2.93513	9.31872e-11	4.60064e-10
ENSG00000101443	WFDC2	protein_coding	WAP four-disulfide core domain 2 [Source:HGNC Symbol;Acc:15939]	-3.39992	4.74612e-36	2.75612e-34
ENSG00000101445	PPP1R16B	protein_coding	protein phosphatase 1, regulatory subunit 16B [Source:HGNC Symbol;Acc:15850]	-0.726289	4.39719e-07	1.42945e-06
ENSG00000101446	SPINT3	protein_coding	serine peptidase inhibitor, Kunitz type, 3 [Source:HGNC Symbol;Acc:11248]	-2.24151	3.20631e-06	9.34447e-06
ENSG00000101448	EPPIN	protein_coding	epididymal peptidase inhibitor [Source:HGNC Symbol;Acc:15932]	-3.46937	1.62948e-22	2.59575e-21
ENSG00000101463	SYNDIG1	protein_coding	synapse differentiation inducing 1 [Source:HGNC Symbol;Acc:15885]	1.31702	3.14444e-08	1.16924e-07
ENSG00000101470	TNNC2	protein_coding	troponin C type 2 (fast) [Source:HGNC Symbol;Acc:11944]	-1.04792	0.000595757	0.00127464
ENSG00000101474	APMAP	protein_coding	adipocyte plasma membrane associated protein [Source:HGNC Symbol;Acc:13238]	0.757855	1.59742e-24	3.13098e-23
ENSG00000101489	CELF4	protein_coding	CUGBP, Elav-like family member 4 [Source:HGNC Symbol;Acc:14015]	-0.682591	6.26878e-05	0.000154256
ENSG00000101557	USP14	protein_coding	ubiquitin specific peptidase 14 (tRNA-guanine transglycosylase) [Source:HGNC Symbol;Acc:12612]	0.669149	2.91201e-24	5.57744e-23
ENSG00000101605	MYOM1	protein_coding	myomesin 1 [Source:HGNC Symbol;Acc:7613]	-1.68036	3.10216e-18	3.22956e-17
ENSG00000101665	SMAD7	protein_coding	SMAD family member 7 [Source:HGNC Symbol;Acc:6773]	0.543148	9.91926e-09	3.89586e-08
ENSG00000101670	LIPG	protein_coding	lipase, endothelial [Source:HGNC Symbol;Acc:6623]	2.28409	2.70814e-31	1.00781e-29
ENSG00000101680	LAMA1	protein_coding	laminin, alpha 1 [Source:HGNC Symbol;Acc:6481]	1.43941	3.75226e-09	1.54798e-08
ENSG00000101695	RNF125	protein_coding	ring finger protein 125, E3 ubiquitin protein ligase [Source:HGNC Symbol;Acc:21150]	-1.38891	9.99845e-35	5.1364e-33
ENSG00000101746	NOL4	protein_coding	nucleolar protein 4 [Source:HGNC Symbol;Acc:7870]	-1.93058	5.58189e-10	2.53491e-09
ENSG00000101773	RBBP8	protein_coding	retinoblastoma binding protein 8 [Source:HGNC Symbol;Acc:9891]	0.903566	1.61962e-20	2.10333e-19
ENSG00000101812	H2BFM	protein_coding	H2B histone family, member M [Source:HGNC Symbol;Acc:27867]	1.8851	2.55076e-07	8.54305e-07
ENSG00000101825	MXRA5	protein_coding	matrix-remodelling associated 5 [Source:HGNC Symbol;Acc:7539]	0.617317	7.2627e-05	0.000177262
ENSG00000101842	VSIG1	protein_coding	V-set and immunoglobulin domain containing 1 [Source:HGNC Symbol;Acc:28675]	1.36636	1.0716e-20	1.41691e-19
ENSG00000101843	PSMD10	protein_coding	proteasome (prosome, macropain) 26S subunit, non-ATPase, 10 [Source:HGNC Symbol;Acc:9555]	0.5114	2.17685e-15	1.71674e-14
ENSG00000101846	STS	protein_coding	steroid sulfatase (microsomal), isozyme S [Source:HGNC Symbol;Acc:11425]	-0.665025	4.89513e-09	1.99087e-08
ENSG00000101868	POLA1	protein_coding	polymerase (DNA directed), alpha 1, catalytic subunit [Source:HGNC Symbol;Acc:9173]	0.514692	2.64174e-17	2.53731e-16
ENSG00000101883	RHOXF1	protein_coding	Rhox homeobox family, member 1 [Source:HGNC Symbol;Acc:29993]	-1.08444	2.56264e-06	7.5621e-06
ENSG00000101888	NXT2	protein_coding	nuclear transport factor 2-like export factor 2 [Source:HGNC Symbol;Acc:18151]	0.625033	1.85526e-10	8.868e-10
ENSG00000101890	GUCY2F	protein_coding	guanylate cyclase 2F, retinal [Source:HGNC Symbol;Acc:4691]	-1.33386	0.000684344	0.00145063
ENSG00000101916	TLR8	protein_coding	toll-like receptor 8 [Source:HGNC Symbol;Acc:15632]	0.712769	5.81743e-05	0.000143874
ENSG00000101935	AMMECR1	protein_coding	Alport syndrome, mental retardation, midface hypoplasia and elliptocytosis chromosomal region gene 1 [Source:HGNC Symbol;Acc:467]	0.750452	2.98463e-10	1.39467e-09
ENSG00000101938	CHRDL1	protein_coding	chordin-like 1 [Source:HGNC Symbol;Acc:29861]	-3.30067	6.83629e-37	4.24862e-35
ENSG00000101945	SUV39H1	protein_coding	suppressor of variegation 3-9 homolog 1 (Drosophila) [Source:HGNC Symbol;Acc:11479]	0.613663	7.89497e-18	7.95619e-17
ENSG00000101955	SRPX	protein_coding	sushi-repeat containing protein, X-linked [Source:HGNC Symbol;Acc:11309]	-1.66011	1.14153e-15	9.27034e-15
ENSG00000101958	GLRA2	protein_coding	glycine receptor, alpha 2 [Source:HGNC Symbol;Acc:4327]	1.14296	0.00022862	0.000520308
ENSG00000101986	ABCD1	protein_coding	ATP-binding cassette, sub-family D (ALD), member 1 [Source:HGNC Symbol;Acc:61]	0.683627	2.93298e-17	2.79979e-16
ENSG00000102007	PLP2	protein_coding	proteolipid protein 2 (colonic epithelium-enriched) [Source:HGNC Symbol;Acc:9087]	0.552129	4.00406e-05	0.000101236
ENSG00000102010	BMX	protein_coding	BMX non-receptor tyrosine kinase [Source:HGNC Symbol;Acc:1079]	-1.20481	5.69966e-17	5.30327e-16
ENSG00000102021	LUZP4	protein_coding	leucine zipper protein 4 [Source:HGNC Symbol;Acc:24971]	2.70254	4.74877e-05	0.000118826
ENSG00000102024	PLS3	protein_coding	plastin 3 [Source:HGNC Symbol;Acc:9091]	0.957626	7.21845e-12	4.00099e-11
ENSG00000102034	ELF4	protein_coding	E74-like factor 4 (ets domain transcription factor) [Source:HGNC Symbol;Acc:3319]	0.854414	1.49489e-30	5.23084e-29
ENSG00000102043	MTMR8	protein_coding	myotubularin related protein 8 [Source:HGNC Symbol;Acc:16825]	-0.944168	4.53247e-15	3.46516e-14
ENSG00000102098	SCML2	protein_coding	sex comb on midleg-like 2 (Drosophila) [Source:HGNC Symbol;Acc:10581]	0.706781	1.49789e-05	4.00024e-05
ENSG00000102144	PGK1	protein_coding	phosphoglycerate kinase 1 [Source:HGNC Symbol;Acc:8896]	0.770546	1.61707e-18	1.73647e-17
ENSG00000102145	GATA1	protein_coding	GATA binding protein 1 (globin transcription factor 1) [Source:HGNC Symbol;Acc:4170]	-0.666055	2.39049e-05	6.22264e-05
ENSG00000102172	SMS	protein_coding	spermine synthase [Source:HGNC Symbol;Acc:11123]	0.802279	9.23602e-14	6.17091e-13
ENSG00000102195	GPR50	protein_coding	G protein-coupled receptor 50 [Source:HGNC Symbol;Acc:4506]	3.61244	5.69864e-23	9.50798e-22
ENSG00000102245	CD40LG	protein_coding	CD40 ligand [Source:HGNC Symbol;Acc:11935]	-1.67905	1.57838e-17	1.54869e-16
ENSG00000102290	PCDH11X	protein_coding	protocadherin 11 X-linked [Source:HGNC Symbol;Acc:8656]	-1.13676	3.25986e-05	8.34313e-05
ENSG00000102302	FGD1	protein_coding	FYVE, RhoGEF and PH domain containing 1 [Source:HGNC Symbol;Acc:3663]	0.540225	6.32133e-18	6.4297e-17
ENSG00000102313	ITIH6	protein_coding	inter-alpha-trypsin inhibitor heavy chain family, member 6 [Source:HGNC Symbol;Acc:28907]	-1.01011	4.23835e-07	1.38124e-06
ENSG00000102349	KLF8	protein_coding	Kruppel-like factor 8 [Source:HGNC Symbol;Acc:6351]	-0.942001	1.20853e-07	4.20146e-07
ENSG00000102359	SRPX2	protein_coding	sushi-repeat containing protein, X-linked 2 [Source:HGNC Symbol;Acc:30668]	-0.949668	7.5688e-13	4.63959e-12
ENSG00000102362	SYTL4	protein_coding	synaptotagmin-like 4 [Source:HGNC Symbol;Acc:15588]	-1.26035	7.94276e-31	2.86499e-29
ENSG00000102383	ZDHHC15	protein_coding	zinc finger, DHHC-type containing 15 [Source:HGNC Symbol;Acc:20342]	-1.88816	4.81545e-25	9.95051e-24
ENSG00000102384	CENPI	protein_coding	centromere protein I [Source:HGNC Symbol;Acc:3968]	1.59398	2.56547e-27	6.69515e-26
ENSG00000102393	GLA	protein_coding	galactosidase, alpha [Source:HGNC Symbol;Acc:4296]	0.804092	1.16262e-25	2.5659e-24
ENSG00000102409	BEX4	protein_coding	brain expressed, X-linked 4 [Source:HGNC Symbol;Acc:25475]	-1.08385	1.12186e-13	7.44244e-13
ENSG00000102466	FGF14	protein_coding	fibroblast growth factor 14 [Source:HGNC Symbol;Acc:3671]	-0.778574	0.000117771	0.000278964
ENSG00000102531	FNDC3A	protein_coding	fibronectin type III domain containing 3A [Source:HGNC Symbol;Acc:20296]	-0.502118	1.89413e-06	5.68987e-06
ENSG00000102547	CAB39L	protein_coding	calcium binding protein 39-like [Source:HGNC Symbol;Acc:20290]	-1.85228	5.56929e-67	8.68597e-64
ENSG00000102575	ACP5	protein_coding	acid phosphatase 5, tartrate resistant [Source:HGNC Symbol;Acc:124]	1.07245	1.96851e-21	2.80682e-20
ENSG00000102699	PARP4	protein_coding	poly (ADP-ribose) polymerase family, member 4 [Source:HGNC Symbol;Acc:271]	-0.523433	8.46036e-14	5.67699e-13
ENSG00000102794	IRG1	protein_coding	immunoresponsive 1 homolog (mouse) [Source:HGNC Symbol;Acc:33904]	1.39667	1.19183e-05	3.22682e-05
ENSG00000102796	DHRS12	protein_coding	dehydrogenase/reductase (SDR family) member 12 [Source:HGNC Symbol;Acc:25832]	-0.68368	1.88718e-19	2.22095e-18
ENSG00000102802	MEDAG	protein_coding	mesenteric estrogen-dependent adipogenesis [Source:HGNC Symbol;Acc:25926]	-1.02778	9.03997e-07	2.82328e-06
ENSG00000102804	TSC22D1	protein_coding	TSC22 domain family, member 1 [Source:HGNC Symbol;Acc:16826]	-0.577704	3.27984e-08	1.21627e-07
ENSG00000102837	OLFM4	protein_coding	olfactomedin 4 [Source:HGNC Symbol;Acc:17190]	1.80005	3.93805e-08	1.44888e-07
ENSG00000102854	MSLN	protein_coding	mesothelin [Source:HGNC Symbol;Acc:7371]	-1.93515	2.8055e-13	1.79675e-12
ENSG00000102882	MAPK3	protein_coding	mitogen-activated protein kinase 3 [Source:HGNC Symbol;Acc:6877]	-0.645171	3.79404e-10	1.75289e-09
ENSG00000102886	GDPD3	protein_coding	glycerophosphodiester phosphodiesterase domain containing 3 [Source:HGNC Symbol;Acc:28638]	-1.42187	5.27016e-11	2.66865e-10
ENSG00000102898	NUTF2	protein_coding	nuclear transport factor 2 [Source:HGNC Symbol;Acc:13722]	0.886802	1.29761e-35	7.17892e-34
ENSG00000102900	NUP93	protein_coding	nucleoporin 93kDa [Source:HGNC Symbol;Acc:28958]	0.525752	1.15917e-22	1.87297e-21
ENSG00000102904	TSNAXIP1	protein_coding	translin-associated factor X interacting protein 1 [Source:HGNC Symbol;Acc:18586]	-1.25131	4.16772e-12	2.35876e-11
ENSG00000102924	CBLN1	protein_coding	cerebellin 1 precursor [Source:HGNC Symbol;Acc:1543]	-1.7204	4.74298e-10	2.16989e-09
ENSG00000102934	PLLP	protein_coding	plasmolipin [Source:HGNC Symbol;Acc:18553]	-1.13277	2.78647e-13	1.78563e-12
ENSG00000102935	ZNF423	protein_coding	zinc finger protein 423 [Source:HGNC Symbol;Acc:16762]	-1.1916	2.36353e-14	1.67991e-13
ENSG00000102962	CCL22	protein_coding	chemokine (C-C motif) ligand 22 [Source:HGNC Symbol;Acc:10621]	1.09928	1.59564e-09	6.89726e-09
ENSG00000103005	USB1	protein_coding	U6 snRNA biogenesis 1 [Source:HGNC Symbol;Acc:25792]	1.05873	7.25728e-42	7.56976e-40
ENSG00000103018	CYB5B	protein_coding	cytochrome b5 type B (outer mitochondrial membrane) [Source:HGNC Symbol;Acc:24374]	0.514696	4.08184e-15	3.13602e-14
ENSG00000103021	CCDC113	protein_coding	coiled-coil domain containing 113 [Source:HGNC Symbol;Acc:25002]	-1.04343	6.76747e-07	2.15005e-06
ENSG00000103034	NDRG4	protein_coding	NDRG family member 4 [Source:HGNC Symbol;Acc:14466]	1.13969	3.10751e-08	1.15617e-07
ENSG00000103035	PSMD7	protein_coding	proteasome (prosome, macropain) 26S subunit, non-ATPase, 7 [Source:HGNC Symbol;Acc:9565]	0.670421	3.44918e-21	4.77462e-20
ENSG00000103042	SLC38A7	protein_coding	solute carrier family 38, member 7 [Source:HGNC Symbol;Acc:25582]	0.748528	2.15073e-37	1.43172e-35
ENSG00000103044	HAS3	protein_coding	hyaluronan synthase 3 [Source:HGNC Symbol;Acc:4820]	1.40958	1.68084e-12	9.91728e-12
ENSG00000103056	SMPD3	protein_coding	sphingomyelin phosphodiesterase 3, neutral membrane (neutral sphingomyelinase II) [Source:HGNC Symbol;Acc:14240]	-0.844308	1.95144e-06	5.85397e-06
ENSG00000103089	FA2H	protein_coding	fatty acid 2-hydroxylase [Source:HGNC Symbol;Acc:21197]	-1.4462	2.28821e-21	3.2359e-20
ENSG00000103121	CMC2	protein_coding	COX assembly mitochondrial protein 2 homolog (S. cerevisiae) [Source:HGNC Symbol;Acc:24447]	0.725343	8.38919e-23	1.37176e-21
ENSG00000103150	MLYCD	protein_coding	malonyl-CoA decarboxylase [Source:HGNC Symbol;Acc:7150]	-0.505177	5.49462e-14	3.76958e-13
ENSG00000103154	NECAB2	protein_coding	N-terminal EF-hand calcium binding protein 2 [Source:HGNC Symbol;Acc:23746]	1.4618	2.04374e-08	7.75267e-08
ENSG00000103184	SEC14L5	protein_coding	SEC14-like 5 (S. cerevisiae) [Source:HGNC Symbol;Acc:29032]	-2.1811	9.76307e-39	7.41903e-37
ENSG00000103187	COTL1	protein_coding	coactosin-like 1 (Dictyostelium) [Source:HGNC Symbol;Acc:18304]	0.60331	1.84654e-05	4.87519e-05
ENSG00000103222	ABCC1	protein_coding	ATP-binding cassette, sub-family C (CFTR/MRP), member 1 [Source:HGNC Symbol;Acc:51]	0.845344	7.57954e-17	6.95167e-16
ENSG00000103227	LMF1	protein_coding	lipase maturation factor 1 [Source:HGNC Symbol;Acc:14154]	-0.866839	1.4183e-16	1.26332e-15
ENSG00000103257	SLC7A5	protein_coding	solute carrier family 7 (amino acid transporter light chain, L system), member 5 [Source:HGNC Symbol;Acc:11063]	1.75798	4.55795e-24	8.55975e-23
ENSG00000103269	RHBDL1	protein_coding	rhomboid, veinlet-like 1 (Drosophila) [Source:HGNC Symbol;Acc:10007]	0.577313	0.000170504	0.000395043
ENSG00000103313	MEFV	protein_coding	Mediterranean fever [Source:HGNC Symbol;Acc:6998]	1.13697	3.12272e-09	1.30237e-08
ENSG00000103316	CRYM	protein_coding	crystallin, mu [Source:HGNC Symbol;Acc:2418]	-1.50224	2.56192e-26	6.02789e-25
ENSG00000103335	PIEZO1	protein_coding	piezo-type mechanosensitive ion channel component 1 [Source:HGNC Symbol;Acc:28993]	0.625005	3.36724e-11	1.74197e-10
ENSG00000103355	PRSS33	protein_coding	protease, serine, 33 [Source:HGNC Symbol;Acc:30405]	-2.03515	5.96657e-11	3.00226e-10
ENSG00000103381	CPPED1	protein_coding	calcineurin-like phosphoesterase domain containing 1 [Source:HGNC Symbol;Acc:25632]	-0.588632	5.21815e-08	1.89431e-07
ENSG00000103404	USP31	protein_coding	ubiquitin specific peptidase 31 [Source:HGNC Symbol;Acc:20060]	0.643922	3.18231e-20	4.0149e-19
ENSG00000103460	TOX3	protein_coding	TOX high mobility group box family member 3 [Source:HGNC Symbol;Acc:11972]	-3.22939	4.33576e-30	1.45945e-28
ENSG00000103489	XYLT1	protein_coding	xylosyltransferase I [Source:HGNC Symbol;Acc:15516]	-0.873386	5.54669e-12	3.10539e-11
ENSG00000103495	MAZ	protein_coding	MYC-associated zinc finger protein (purine-binding transcription factor) [Source:HGNC Symbol;Acc:6914]	0.668111	1.29384e-25	2.84211e-24
ENSG00000103512	NOMO1	protein_coding	NODAL modulator 1 [Source:HGNC Symbol;Acc:30060]	0.510951	2.91185e-17	2.78125e-16
ENSG00000103534	TMC5	protein_coding	transmembrane channel-like 5 [Source:HGNC Symbol;Acc:22999]	-2.32178	4.88782e-23	8.23487e-22
ENSG00000103546	SLC6A2	protein_coding	solute carrier family 6 (neurotransmitter transporter, noradrenalin), member 2 [Source:HGNC Symbol;Acc:11048]	2.04943	3.8332e-16	3.26091e-15
ENSG00000103550	KNOP1	protein_coding	lysine-rich nucleolar protein 1 [Source:HGNC Symbol;Acc:34404]	0.508439	1.93479e-20	2.49973e-19
ENSG00000103569	AQP9	protein_coding	aquaporin 9 [Source:HGNC Symbol;Acc:643]	1.67665	1.54136e-14	1.11514e-13
ENSG00000103591	AAGAB	protein_coding	alpha- and gamma-adaptin binding protein [Source:HGNC Symbol;Acc:25662]	0.583574	2.66054e-14	1.88e-13
ENSG00000103642	LACTB	protein_coding	lactamase, beta [Source:HGNC Symbol;Acc:16468]	0.665449	1.17644e-14	8.61218e-14
ENSG00000103647	CORO2B	protein_coding	coronin, actin binding protein, 2B [Source:HGNC Symbol;Acc:2256]	-1.4656	2.48809e-12	1.44383e-11
ENSG00000103710	RASL12	protein_coding	RAS-like, family 12 [Source:HGNC Symbol;Acc:30289]	-1.02897	6.24422e-12	3.484e-11
ENSG00000103742	IGDCC4	protein_coding	immunoglobulin superfamily, DCC subclass, member 4 [Source:HGNC Symbol;Acc:13770]	0.62457	0.000222014	0.000505978
ENSG00000103855	CD276	protein_coding	CD276 molecule [Source:HGNC Symbol;Acc:19137]	1.47488	2.48579e-43	2.97134e-41
ENSG00000103888	KIAA1199	protein_coding	KIAA1199 [Source:HGNC Symbol;Acc:29213]	0.596426	1.56713e-06	4.75993e-06
ENSG00000103942	HOMER2	protein_coding	homer homolog 2 (Drosophila) [Source:HGNC Symbol;Acc:17513]	-0.666882	0.000391406	0.000858687
ENSG00000103995	CEP152	protein_coding	centrosomal protein 152kDa [Source:HGNC Symbol;Acc:29298]	0.692956	1.37234e-15	1.10408e-14
ENSG00000104044	OCA2	protein_coding	oculocutaneous albinism II [Source:HGNC Symbol;Acc:8101]	-0.85742	0.000137821	0.000323438
ENSG00000104064	GABPB1	protein_coding	GA binding protein transcription factor, beta subunit 1 [Source:HGNC Symbol;Acc:4074]	0.576124	3.2119e-25	6.77809e-24
ENSG00000104112	SCG3	protein_coding	secretogranin III [Source:HGNC Symbol;Acc:13707]	-1.48982	2.99041e-17	2.84881e-16
ENSG00000104129	DNAJC17	protein_coding	DnaJ (Hsp40) homolog, subfamily C, member 17 [Source:HGNC Symbol;Acc:25556]	-0.566691	4.8042e-20	5.94436e-19
ENSG00000104147	OIP5	protein_coding	Opa interacting protein 5 [Source:HGNC Symbol;Acc:20300]	1.28968	6.72174e-22	1.00525e-20
ENSG00000104177	MYEF2	protein_coding	myelin expression factor 2 [Source:HGNC Symbol;Acc:17940]	-0.72799	0.000200954	0.000461061
ENSG00000104213	PDGFRL	protein_coding	platelet-derived growth factor receptor-like [Source:HGNC Symbol;Acc:8805]	-0.781667	5.8774e-05	0.000145291
ENSG00000104219	ZDHHC2	protein_coding	zinc finger, DHHC-type containing 2 [Source:HGNC Symbol;Acc:18469]	-0.568018	1.12248e-05	3.04888e-05
ENSG00000104221	BRF2	protein_coding	BRF2, subunit of RNA polymerase III transcription initiation factor, BRF1-like [Source:HGNC Symbol;Acc:17298]	0.528858	5.88359e-08	2.12341e-07
ENSG00000104237	RP1	protein_coding	retinitis pigmentosa 1 (autosomal dominant) [Source:HGNC Symbol;Acc:10263]	-2.11272	1.44776e-15	1.16218e-14
ENSG00000104312	RIPK2	protein_coding	receptor-interacting serine-threonine kinase 2 [Source:HGNC Symbol;Acc:10020]	0.818339	2.99941e-20	3.79292e-19
ENSG00000104313	EYA1	protein_coding	eyes absent homolog 1 (Drosophila) [Source:HGNC Symbol;Acc:3519]	-2.15234	6.65394e-20	8.13474e-19
ENSG00000104321	TRPA1	protein_coding	transient receptor potential cation channel, subfamily A, member 1 [Source:HGNC Symbol;Acc:497]	0.94062	2.03729e-09	8.7052e-09
ENSG00000104324	CPQ	protein_coding	carboxypeptidase Q [Source:HGNC Symbol;Acc:16910]	-0.508188	4.64908e-05	0.000116456
ENSG00000104327	CALB1	protein_coding	calbindin 1, 28kDa [Source:HGNC Symbol;Acc:1434]	3.07393	2.25139e-29	7.09623e-28
ENSG00000104332	SFRP1	protein_coding	secreted frizzled-related protein 1 [Source:HGNC Symbol;Acc:10776]	-1.94324	4.61494e-20	5.72316e-19
ENSG00000104341	LAPTM4B	protein_coding	lysosomal protein transmembrane 4 beta [Source:HGNC Symbol;Acc:13646]	1.2779	8.80943e-38	6.06148e-36
ENSG00000104356	POP1	protein_coding	processing of precursor 1, ribonuclease P/MRP subunit (S. cerevisiae) [Source:HGNC Symbol;Acc:30129]	0.906602	2.06891e-21	2.93973e-20
ENSG00000104361	NIPAL2	protein_coding	NIPA-like domain containing 2 [Source:HGNC Symbol;Acc:25854]	-0.615447	4.63433e-07	1.50221e-06
ENSG00000104368	PLAT	protein_coding	plasminogen activator, tissue [Source:HGNC Symbol;Acc:9051]	0.799808	1.44814e-07	4.99206e-07
ENSG00000104375	STK3	protein_coding	serine/threonine kinase 3 [Source:HGNC Symbol;Acc:11406]	0.828837	4.45271e-30	1.49728e-28
ENSG00000104415	WISP1	protein_coding	WNT1 inducible signaling pathway protein 1 [Source:HGNC Symbol;Acc:12769]	1.35832	7.05255e-25	1.43648e-23
ENSG00000104419	NDRG1	protein_coding	N-myc downstream regulated 1 [Source:HGNC Symbol;Acc:7679]	1.24078	6.85336e-14	4.65012e-13
ENSG00000104432	IL7	protein_coding	interleukin 7 [Source:HGNC Symbol;Acc:6023]	-0.502144	1.05905e-05	2.88642e-05
ENSG00000104435	STMN2	protein_coding	stathmin-like 2 [Source:HGNC Symbol;Acc:10577]	-1.80899	3.07796e-10	1.43664e-09
ENSG00000104442	ARMC1	protein_coding	armadillo repeat containing 1 [Source:HGNC Symbol;Acc:17684]	0.629025	7.90097e-21	1.05794e-19
ENSG00000104450	SPAG1	protein_coding	sperm associated antigen 1 [Source:HGNC Symbol;Acc:11212]	-0.730044	2.98246e-10	1.39405e-09
ENSG00000104472	CHRAC1	protein_coding	chromatin accessibility complex 1 [Source:HGNC Symbol;Acc:13544]	0.567154	2.50278e-14	1.7735e-13
ENSG00000104490	NCALD	protein_coding	neurocalcin delta [Source:HGNC Symbol;Acc:7655]	-1.7937	1.16845e-17	1.16037e-16
ENSG00000104524	PYCRL	protein_coding	pyrroline-5-carboxylate reductase-like [Source:HGNC Symbol;Acc:25846]	0.584118	4.20733e-12	2.38035e-11
ENSG00000104537	ANXA13	protein_coding	annexin A13 [Source:HGNC Symbol;Acc:536]	1.5183	9.92355e-07	3.08421e-06
ENSG00000104549	SQLE	protein_coding	squalene epoxidase [Source:HGNC Symbol;Acc:11279]	1.30624	2.51745e-19	2.92796e-18
ENSG00000104611	SH2D4A	protein_coding	SH2 domain containing 4A [Source:HGNC Symbol;Acc:26102]	-0.888967	1.12866e-16	1.01722e-15
ENSG00000104635	SLC39A14	protein_coding	solute carrier family 39 (zinc transporter), member 14 [Source:HGNC Symbol;Acc:20858]	0.938292	1.8217e-13	1.18712e-12
ENSG00000104722	NEFM	protein_coding	neurofilament, medium polypeptide [Source:HGNC Symbol;Acc:7734]	1.39886	3.55472e-06	1.02903e-05
ENSG00000104723	TUSC3	protein_coding	tumor suppressor candidate 3 [Source:HGNC Symbol;Acc:30242]	0.610788	3.74464e-05	9.51026e-05
ENSG00000104738	MCM4	protein_coding	minichromosome maintenance complex component 4 [Source:HGNC Symbol;Acc:6947]	1.38881	1.86633e-26	4.46501e-25
ENSG00000104763	ASAH1	protein_coding	N-acylsphingosine amidohydrolase (acid ceramidase) 1 [Source:HGNC Symbol;Acc:735]	-0.576225	1.15225e-11	6.2481e-11
ENSG00000104783	KCNN4	protein_coding	potassium intermediate/small conductance calcium-activated channel, subfamily N, member 4 [Source:HGNC Symbol;Acc:6293]	-1.75629	6.69323e-18	6.78899e-17
ENSG00000104804	TULP2	protein_coding	tubby like protein 2 [Source:HGNC Symbol;Acc:12424]	-1.1973	1.19734e-13	7.92388e-13
ENSG00000104808	DHDH	protein_coding	dihydrodiol dehydrogenase (dimeric) [Source:HGNC Symbol;Acc:17887]	1.12568	2.77263e-09	1.16303e-08
ENSG00000104848	KCNA7	protein_coding	potassium voltage-gated channel, shaker-related subfamily, member 7 [Source:HGNC Symbol;Acc:6226]	1.33571	2.27896e-11	1.19885e-10
ENSG00000104856	RELB	protein_coding	v-rel reticuloendotheliosis viral oncogene homolog B [Source:HGNC Symbol;Acc:9956]	0.673295	2.46851e-09	1.04136e-08
ENSG00000104870	FCGRT	protein_coding	Fc fragment of IgG, receptor, transporter, alpha [Source:HGNC Symbol;Acc:3621]	-0.652107	4.33107e-13	2.72424e-12
ENSG00000104879	CKM	protein_coding	creatine kinase, muscle [Source:HGNC Symbol;Acc:1994]	-1.80746	6.33665e-07	2.01944e-06
ENSG00000104883	PEX11G	protein_coding	peroxisomal biogenesis factor 11 gamma [Source:HGNC Symbol;Acc:20208]	-0.544293	5.36452e-07	1.72338e-06
ENSG00000104888	SLC17A7	protein_coding	solute carrier family 17 (sodium-dependent inorganic phosphate cotransporter), member 7 [Source:HGNC Symbol;Acc:16704]	-1.20283	1.29468e-11	6.98343e-11
ENSG00000104889	RNASEH2A	protein_coding	ribonuclease H2, subunit A [Source:HGNC Symbol;Acc:18518]	1.18574	2.06466e-40	1.85774e-38
ENSG00000104892	KLC3	protein_coding	kinesin light chain 3 [Source:HGNC Symbol;Acc:20717]	1.15858	2.17292e-09	9.23534e-09
ENSG00000104903	LYL1	protein_coding	lymphoblastic leukemia derived sequence 1 [Source:HGNC Symbol;Acc:6734]	-0.715961	1.14568e-07	3.99611e-07
ENSG00000104918	RETN	protein_coding	resistin [Source:HGNC Symbol;Acc:20389]	0.992867	0.000341182	0.000756304
ENSG00000104921	FCER2	protein_coding	Fc fragment of IgE, low affinity II, receptor for (CD23) [Source:HGNC Symbol;Acc:3612]	-1.85062	3.59834e-12	2.05068e-11
ENSG00000104951	IL4I1	protein_coding	interleukin 4 induced 1 [Source:HGNC Symbol;Acc:19094]	1.36999	8.78124e-16	7.20991e-15
ENSG00000104953	TLE6	protein_coding	transducin-like enhancer of split 6 (E(sp1) homolog, Drosophila) [Source:HGNC Symbol;Acc:30788]	-0.94925	2.09455e-07	7.08173e-07
ENSG00000104964	AES	protein_coding	amino-terminal enhancer of split [Source:HGNC Symbol;Acc:307]	-0.69582	1.85155e-29	5.8933e-28
ENSG00000104967	NOVA2	protein_coding	neuro-oncological ventral antigen 2 [Source:HGNC Symbol;Acc:7887]	-0.571297	1.50465e-06	4.58234e-06
ENSG00000105011	ASF1B	protein_coding	ASF1 anti-silencing function 1 homolog B (S. cerevisiae) [Source:HGNC Symbol;Acc:20996]	1.37719	5.47947e-23	9.16566e-22
ENSG00000105048	TNNT1	protein_coding	troponin T type 1 (skeletal, slow) [Source:HGNC Symbol;Acc:11948]	1.19003	2.07014e-05	5.428e-05
ENSG00000105088	OLFM2	protein_coding	olfactomedin 2 [Source:HGNC Symbol;Acc:17189]	1.03924	3.54946e-16	3.03055e-15
ENSG00000105141	CASP14	protein_coding	caspase 14, apoptosis-related cysteine peptidase [Source:HGNC Symbol;Acc:1502]	4.48381	4.43285e-36	2.57877e-34
ENSG00000105143	SLC1A6	protein_coding	solute carrier family 1 (high affinity aspartate/glutamate transporter), member 6 [Source:HGNC Symbol;Acc:10944]	3.12168	1.49101e-12	8.83226e-12
ENSG00000105173	CCNE1	protein_coding	cyclin E1 [Source:HGNC Symbol;Acc:1589]	1.85593	3.86889e-40	3.35222e-38
ENSG00000105185	PDCD5	protein_coding	programmed cell death 5 [Source:HGNC Symbol;Acc:8764]	0.805142	1.21744e-17	1.20719e-16
ENSG00000105197	TIMM50	protein_coding	translocase of inner mitochondrial membrane 50 homolog (S. cerevisiae) [Source:HGNC Symbol;Acc:23656]	0.550595	8.59454e-14	5.76112e-13
ENSG00000105205	CLC	protein_coding	Charcot-Leyden crystal protein [Source:HGNC Symbol;Acc:2014]	1.91216	7.08398e-07	2.24559e-06
ENSG00000105219	CNTD2	protein_coding	cyclin N-terminal domain containing 2 [Source:HGNC Symbol;Acc:25805]	1.52071	8.5217e-16	7.00383e-15
ENSG00000105220	GPI	protein_coding	glucose-6-phosphate isomerase [Source:HGNC Symbol;Acc:4458]	0.594313	1.83331e-09	7.87262e-09
ENSG00000105227	PRX	protein_coding	periaxin [Source:HGNC Symbol;Acc:13797]	-1.29169	3.16288e-26	7.38351e-25
ENSG00000105254	TBCB	protein_coding	tubulin folding cofactor B [Source:HGNC Symbol;Acc:1989]	0.50688	5.54553e-14	3.80212e-13
ENSG00000105255	FSD1	protein_coding	fibronectin type III and SPRY domain containing 1 [Source:HGNC Symbol;Acc:13745]	0.846526	5.80653e-07	1.85809e-06
ENSG00000105289	TJP3	protein_coding	tight junction protein 3 [Source:HGNC Symbol;Acc:11829]	-3.36512	3.14487e-72	8.58341e-69
ENSG00000105329	TGFB1	protein_coding	transforming growth factor, beta 1 [Source:HGNC Symbol;Acc:11766]	0.938506	8.25162e-24	1.50729e-22
ENSG00000105357	MYH14	protein_coding	myosin, heavy chain 14, non-muscle [Source:HGNC Symbol;Acc:23212]	-0.858997	3.2169e-06	9.37366e-06
ENSG00000105369	CD79A	protein_coding	CD79a molecule, immunoglobulin-associated alpha [Source:HGNC Symbol;Acc:1698]	-1.14108	2.0306e-07	6.87545e-07
ENSG00000105373	GLTSCR2	protein_coding	glioma tumor suppressor candidate region gene 2 [Source:HGNC Symbol;Acc:4333]	-0.981673	2.18839e-31	8.2195e-30
ENSG00000105388	CEACAM5	protein_coding	carcinoembryonic antigen-related cell adhesion molecule 5 [Source:HGNC Symbol;Acc:1817]	-2.31161	1.75843e-19	2.07165e-18
ENSG00000105419	MEIS3	protein_coding	Meis homeobox 3 [Source:HGNC Symbol;Acc:29537]	0.670804	6.82191e-05	0.000167126
ENSG00000105426	PTPRS	protein_coding	protein tyrosine phosphatase, receptor type, S [Source:HGNC Symbol;Acc:9681]	-0.521512	4.73171e-06	1.34712e-05
ENSG00000105464	GRIN2D	protein_coding	glutamate receptor, ionotropic, N-methyl D-aspartate 2D [Source:HGNC Symbol;Acc:4588]	2.50667	3.90197e-59	2.45764e-56
ENSG00000105472	CLEC11A	protein_coding	C-type lectin domain family 11, member A [Source:HGNC Symbol;Acc:10576]	0.983882	1.71562e-14	1.23631e-13
ENSG00000105479	CCDC114	protein_coding	coiled-coil domain containing 114 [Source:HGNC Symbol;Acc:26560]	-2.31507	9.35384e-18	9.36871e-17
ENSG00000105486	LIG1	protein_coding	ligase I, DNA, ATP-dependent [Source:HGNC Symbol;Acc:6598]	0.550962	2.41005e-10	1.13968e-09
ENSG00000105492	SIGLEC6	protein_coding	sialic acid binding Ig-like lectin 6 [Source:HGNC Symbol;Acc:10875]	-1.25804	5.28707e-18	5.413e-17
ENSG00000105519	CAPS	protein_coding	calcyphosine [Source:HGNC Symbol;Acc:1487]	-1.86251	5.48424e-24	1.02057e-22
ENSG00000105523	FAM83E	protein_coding	family with sequence similarity 83, member E [Source:HGNC Symbol;Acc:25972]	-1.59489	2.59296e-18	2.71671e-17
ENSG00000105549	THEG	protein_coding	theg spermatid protein [Source:HGNC Symbol;Acc:13706]	1.7473	8.72963e-08	3.08328e-07
ENSG00000105613	MAST1	protein_coding	microtubule associated serine/threonine kinase 1 [Source:HGNC Symbol;Acc:19034]	0.727451	5.70693e-07	1.82729e-06
ENSG00000105650	PDE4C	protein_coding	phosphodiesterase 4C, cAMP-specific [Source:HGNC Symbol;Acc:8782]	-2.39196	9.14818e-45	1.19371e-42
ENSG00000105668	UPK1A	protein_coding	uroplakin 1A [Source:HGNC Symbol;Acc:12577]	-2.53704	2.4421e-12	1.4189e-11
ENSG00000105672	ETV2	protein_coding	ets variant 2 [Source:HGNC Symbol;Acc:3491]	-0.591095	1.30935e-07	4.53606e-07
ENSG00000105695	MAG	protein_coding	myelin associated glycoprotein [Source:HGNC Symbol;Acc:6783]	-1.57912	2.97092e-07	9.8665e-07
ENSG00000105696	TMEM59L	protein_coding	transmembrane protein 59-like [Source:HGNC Symbol;Acc:13237]	-1.23924	2.42659e-07	8.14968e-07
ENSG00000105697	HAMP	protein_coding	hepcidin antimicrobial peptide [Source:HGNC Symbol;Acc:15598]	-0.692085	0.000904513	0.00188332
ENSG00000105708	ZNF14	protein_coding	zinc finger protein 14 [Source:HGNC Symbol;Acc:12924]	-0.578155	1.08147e-10	5.29294e-10
ENSG00000105722	ERF	protein_coding	Ets2 repressor factor [Source:HGNC Symbol;Acc:3444]	0.645673	4.4188e-23	7.48317e-22
ENSG00000105755	ETHE1	protein_coding	ethylmalonic encephalopathy 1 [Source:HGNC Symbol;Acc:23287]	-0.569795	6.68011e-06	1.86821e-05
ENSG00000105784	RUNDC3B	protein_coding	RUN domain containing 3B [Source:HGNC Symbol;Acc:30286]	-1.13159	7.46491e-26	1.68035e-24
ENSG00000105792	C7orf63	protein_coding	chromosome 7 open reading frame 63 [Source:HGNC Symbol;Acc:26107]	-0.937669	2.40959e-12	1.40051e-11
ENSG00000105808	RASA4	protein_coding	RAS p21 protein activator 4 [Source:HGNC Symbol;Acc:23181]	-0.53277	5.62158e-08	2.0331e-07
ENSG00000105810	CDK6	protein_coding	cyclin-dependent kinase 6 [Source:HGNC Symbol;Acc:1777]	0.963578	6.54393e-15	4.91914e-14
ENSG00000105821	DNAJC2	protein_coding	DnaJ (Hsp40) homolog, subfamily C, member 2 [Source:HGNC Symbol;Acc:13192]	0.614092	7.99051e-19	8.85635e-18
ENSG00000105825	TFPI2	protein_coding	tissue factor pathway inhibitor 2 [Source:HGNC Symbol;Acc:11761]	1.41132	4.4225e-10	2.03036e-09
ENSG00000105849	TWISTNB	protein_coding	TWIST neighbor [Source:HGNC Symbol;Acc:18027]	0.566689	2.39512e-12	1.39235e-11
ENSG00000105854	PON2	protein_coding	paraoxonase 2 [Source:HGNC Symbol;Acc:9205]	0.566337	1.28193e-13	8.44951e-13
ENSG00000105865	DUS4L	protein_coding	dihydrouridine synthase 4-like (S. cerevisiae) [Source:HGNC Symbol;Acc:21517]	0.507743	1.05239e-09	4.64775e-09
ENSG00000105875	WDR91	protein_coding	WD repeat domain 91 [Source:HGNC Symbol;Acc:24997]	0.627731	6.26705e-11	3.14813e-10
ENSG00000105877	DNAH11	protein_coding	dynein, axonemal, heavy chain 11 [Source:HGNC Symbol;Acc:2942]	-1.59845	1.28046e-11	6.91012e-11
ENSG00000105880	DLX5	protein_coding	distal-less homeobox 5 [Source:HGNC Symbol;Acc:2918]	2.22579	1.66089e-26	3.98809e-25
ENSG00000105889	STEAP1B	protein_coding	STEAP family member 1B [Source:HGNC Symbol;Acc:41907]	2.23138	5.38053e-23	9.00936e-22
ENSG00000105894	PTN	protein_coding	pleiotrophin [Source:HGNC Symbol;Acc:9630]	-1.32363	1.13397e-10	5.53992e-10
ENSG00000105928	DFNA5	protein_coding	deafness, autosomal dominant 5 [Source:HGNC Symbol;Acc:2810]	1.41907	5.53539e-26	1.25899e-24
ENSG00000105929	ATP6V0A4	protein_coding	ATPase, H+ transporting, lysosomal V0 subunit a4 [Source:HGNC Symbol;Acc:866]	-3.1797	2.62868e-52	7.42193e-50
ENSG00000105971	CAV2	protein_coding	caveolin 2 [Source:HGNC Symbol;Acc:1528]	1.08853	1.4712e-17	1.44743e-16
ENSG00000105974	CAV1	protein_coding	caveolin 1, caveolae protein, 22kDa [Source:HGNC Symbol;Acc:1527]	1.42582	2.00553e-16	1.75864e-15
ENSG00000105976	MET	protein_coding	met proto-oncogene (hepatocyte growth factor receptor) [Source:HGNC Symbol;Acc:7029]	1.05173	1.22291e-18	1.32713e-17
ENSG00000105989	WNT2	protein_coding	wingless-type MMTV integration site family member 2 [Source:HGNC Symbol;Acc:12780]	3.59169	4.52043e-51	1.08862e-48
ENSG00000105996	HOXA2	protein_coding	homeobox A2 [Source:HGNC Symbol;Acc:5103]	-1.01062	6.5863e-20	8.05807e-19
ENSG00000105997	HOXA3	protein_coding	homeobox A3 [Source:HGNC Symbol;Acc:5104]	-1.18467	1.00011e-17	9.99559e-17
ENSG00000106018	VIPR2	protein_coding	vasoactive intestinal peptide receptor 2 [Source:HGNC Symbol;Acc:12695]	-1.67718	1.28874e-14	9.39351e-14
ENSG00000106025	TSPAN12	protein_coding	tetraspanin 12 [Source:HGNC Symbol;Acc:21641]	-1.36642	9.42738e-23	1.53538e-21
ENSG00000106031	HOXA13	protein_coding	homeobox A13 [Source:HGNC Symbol;Acc:5102]	2.95303	2.50335e-21	3.52493e-20
ENSG00000106034	CPED1	protein_coding	cadherin-like and PC-esterase domain containing 1 [Source:HGNC Symbol;Acc:26159]	-0.919691	4.46772e-09	1.82521e-08
ENSG00000106069	CHN2	protein_coding	chimerin 2 [Source:HGNC Symbol;Acc:1944]	-1.18745	2.42961e-17	2.34112e-16
ENSG00000106077	ABHD11	protein_coding	abhydrolase domain containing 11 [Source:HGNC Symbol;Acc:16407]	-0.561691	4.23622e-08	1.55161e-07
ENSG00000106078	COBL	protein_coding	cordon-bleu WH2 repeat protein [Source:HGNC Symbol;Acc:22199]	-2.07345	2.0814e-21	2.9562e-20
ENSG00000106080	FKBP14	protein_coding	FK506 binding protein 14, 22 kDa [Source:HGNC Symbol;Acc:18625]	0.532485	8.78112e-10	3.90283e-09
ENSG00000106086	PLEKHA8	protein_coding	pleckstrin homology domain containing, family A (phosphoinositide binding specific) member 8 [Source:HGNC Symbol;Acc:30037]	0.550972	6.7741e-19	7.55414e-18
ENSG00000106089	STX1A	protein_coding	syntaxin 1A (brain) [Source:HGNC Symbol;Acc:11433]	0.884098	8.79608e-13	5.34786e-12
ENSG00000106105	GARS	protein_coding	glycyl-tRNA synthetase [Source:HGNC Symbol;Acc:4162]	0.588451	3.9559e-11	2.02887e-10
ENSG00000106123	EPHB6	protein_coding	EPH receptor B6 [Source:HGNC Symbol;Acc:3396]	-0.671185	0.000207133	0.000474241
ENSG00000106236	NPTX2	protein_coding	neuronal pentraxin II [Source:HGNC Symbol;Acc:7953]	0.709837	0.000111905	0.000265974
ENSG00000106244	PDAP1	protein_coding	PDGFA associated protein 1 [Source:HGNC Symbol;Acc:14634]	0.521872	9.04755e-12	4.9561e-11
ENSG00000106245	BUD31	protein_coding	BUD31 homolog (S. cerevisiae) [Source:HGNC Symbol;Acc:29629]	0.586835	6.76866e-10	3.04432e-09
ENSG00000106258	CYP3A5	protein_coding	cytochrome P450, family 3, subfamily A, polypeptide 5 [Source:HGNC Symbol;Acc:2638]	-1.59314	1.2575e-19	1.49984e-18
ENSG00000106263	EIF3B	protein_coding	eukaryotic translation initiation factor 3, subunit B [Source:HGNC Symbol;Acc:3280]	0.627688	5.32299e-20	6.56643e-19
ENSG00000106268	NUDT1	protein_coding	nudix (nucleoside diphosphate linked moiety X)-type motif 1 [Source:HGNC Symbol;Acc:8048]	1.16097	1.54191e-20	2.00877e-19
ENSG00000106305	AIMP2	protein_coding	aminoacyl tRNA synthetase complex-interacting multifunctional protein 2 [Source:HGNC Symbol;Acc:20609]	0.521889	4.08384e-11	2.09121e-10
ENSG00000106328	FSCN3	protein_coding	fascin homolog 3, actin-bundling protein, testicular (Strongylocentrotus purpuratus) [Source:HGNC Symbol;Acc:3961]	-0.755339	1.20034e-05	3.24824e-05
ENSG00000106336	FBXO24	protein_coding	F-box protein 24 [Source:HGNC Symbol;Acc:13595]	-0.834629	2.93927e-13	1.87875e-12
ENSG00000106341	PPP1R17	protein_coding	protein phosphatase 1, regulatory subunit 17 [Source:HGNC Symbol;Acc:16973]	-1.20329	8.53328e-05	0.00020591
ENSG00000106348	IMPDH1	protein_coding	IMP (inosine 5'-monophosphate) dehydrogenase 1 [Source:HGNC Symbol;Acc:6052]	0.656219	3.76686e-16	3.20614e-15
ENSG00000106351	AGFG2	protein_coding	ArfGAP with FG repeats 2 [Source:HGNC Symbol;Acc:5177]	-2.18351	1.34251e-55	5.2345e-53
ENSG00000106355	LSM5	protein_coding	LSM5 homolog, U6 small nuclear RNA associated (S. cerevisiae) [Source:HGNC Symbol;Acc:17162]	0.73746	6.32895e-15	4.76081e-14
ENSG00000106366	SERPINE1	protein_coding	serpin peptidase inhibitor, clade E (nexin, plasminogen activator inhibitor type 1), member 1 [Source:HGNC Symbol;Acc:8583]	3.0871	2.22009e-63	1.9652e-60
ENSG00000106367	AP1S1	protein_coding	adaptor-related protein complex 1, sigma 1 subunit [Source:HGNC Symbol;Acc:559]	0.685439	2.80512e-14	1.97832e-13
ENSG00000106392	C1GALT1	protein_coding	core 1 synthase, glycoprotein-N-acetylgalactosamine 3-beta-galactosyltransferase, 1 [Source:HGNC Symbol;Acc:24337]	-0.649996	4.72267e-14	3.26116e-13
ENSG00000106397	PLOD3	protein_coding	procollagen-lysine, 2-oxoglutarate 5-dioxygenase 3 [Source:HGNC Symbol;Acc:9083]	0.922837	7.75881e-17	7.11015e-16
ENSG00000106399	RPA3	protein_coding	replication protein A3, 14kDa [Source:HGNC Symbol;Acc:10291]	0.53914	9.91127e-09	3.89319e-08
ENSG00000106410	NOBOX	protein_coding	NOBOX oogenesis homeobox [Source:HGNC Symbol;Acc:22448]	3.1791	5.134e-15	3.90408e-14
ENSG00000106415	GLCCI1	protein_coding	glucocorticoid induced transcript 1 [Source:HGNC Symbol;Acc:18713]	-0.664458	2.47723e-08	9.30759e-08
ENSG00000106462	EZH2	protein_coding	enhancer of zeste homolog 2 (Drosophila) [Source:HGNC Symbol;Acc:3527]	0.892308	4.17089e-12	2.36014e-11
ENSG00000106477	CEP41	protein_coding	centrosomal protein 41kDa [Source:HGNC Symbol;Acc:12370]	-0.601533	7.84038e-05	0.00019034
ENSG00000106479	ZNF862	protein_coding	zinc finger protein 862 [Source:HGNC Symbol;Acc:34519]	-0.95956	1.38111e-28	4.04961e-27
ENSG00000106483	SFRP4	protein_coding	secreted frizzled-related protein 4 [Source:HGNC Symbol;Acc:10778]	1.3167	8.86052e-06	2.43968e-05
ENSG00000106484	MEST	protein_coding	mesoderm specific transcript [Source:HGNC Symbol;Acc:7028]	1.12292	3.36383e-17	3.1897e-16
ENSG00000106511	MEOX2	protein_coding	mesenchyme homeobox 2 [Source:HGNC Symbol;Acc:7014]	-2.32632	1.23074e-29	3.96743e-28
ENSG00000106536	POU6F2	protein_coding	POU class 6 homeobox 2 [Source:HGNC Symbol;Acc:21694]	1.86372	2.21838e-17	2.14073e-16
ENSG00000106537	TSPAN13	protein_coding	tetraspanin 13 [Source:HGNC Symbol;Acc:21643]	-0.757104	8.83832e-07	2.76472e-06
ENSG00000106541	AGR2	protein_coding	anterior gradient 2 homolog (Xenopus laevis) [Source:HGNC Symbol;Acc:328]	-2.6787	8.1563e-28	2.23731e-26
ENSG00000106588	PSMA2	protein_coding	proteasome (prosome, macropain) subunit, alpha type, 2 [Source:HGNC Symbol;Acc:9531]	0.676643	7.40955e-12	4.10067e-11
ENSG00000106615	RHEB	protein_coding	Ras homolog enriched in brain [Source:HGNC Symbol;Acc:10011]	0.510411	1.92994e-13	1.2564e-12
ENSG00000106617	PRKAG2	protein_coding	protein kinase, AMP-activated, gamma 2 non-catalytic subunit [Source:HGNC Symbol;Acc:9386]	-0.532003	4.04274e-12	2.29198e-11
ENSG00000106624	AEBP1	protein_coding	AE binding protein 1 [Source:HGNC Symbol;Acc:303]	0.660747	5.36038e-05	0.000133326
ENSG00000106628	POLD2	protein_coding	polymerase (DNA directed), delta 2, accessory subunit [Source:HGNC Symbol;Acc:9176]	0.534186	1.1652e-13	7.71427e-13
ENSG00000106631	MYL7	protein_coding	myosin, light chain 7, regulatory [Source:HGNC Symbol;Acc:21719]	1.87775	0.000277381	0.000623355
ENSG00000106636	YKT6	protein_coding	YKT6 v-SNARE homolog (S. cerevisiae) [Source:HGNC Symbol;Acc:16959]	0.520929	5.00907e-12	2.81691e-11
ENSG00000106665	CLIP2	protein_coding	CAP-GLY domain containing linker protein 2 [Source:HGNC Symbol;Acc:2586]	0.561742	4.2757e-08	1.56554e-07
ENSG00000106683	LIMK1	protein_coding	LIM domain kinase 1 [Source:HGNC Symbol;Acc:6613]	0.878891	8.16522e-48	1.40751e-45
ENSG00000106686	SPATA6L	protein_coding	spermatogenesis associated 6-like [Source:HGNC Symbol;Acc:25472]	-1.68501	4.60062e-37	2.93151e-35
ENSG00000106688	SLC1A1	protein_coding	solute carrier family 1 (neuronal/epithelial high affinity glutamate transporter, system Xag), member 1 [Source:HGNC Symbol;Acc:10939]	-1.7386	6.24639e-40	5.25917e-38
ENSG00000106689	LHX2	protein_coding	LIM homeobox 2 [Source:HGNC Symbol;Acc:6594]	3.43205	4.11869e-34	1.99845e-32
ENSG00000106701	FSD1L	protein_coding	fibronectin type III and SPRY domain containing 1-like [Source:HGNC Symbol;Acc:13753]	0.651891	8.56579e-06	2.36369e-05
ENSG00000106714	CNTNAP3	protein_coding	contactin associated protein-like 3 [Source:HGNC Symbol;Acc:13834]	-1.25744	8.16816e-13	4.99111e-12
ENSG00000106733	NMRK1	protein_coding	nicotinamide riboside kinase 1 [Source:HGNC Symbol;Acc:26057]	-0.669976	2.98934e-19	3.45961e-18
ENSG00000106772	PRUNE2	protein_coding	prune homolog 2 (Drosophila) [Source:HGNC Symbol;Acc:25209]	-1.2347	8.37875e-10	3.73362e-09
ENSG00000106799	TGFBR1	protein_coding	transforming growth factor, beta receptor 1 [Source:HGNC Symbol;Acc:11772]	0.658582	2.16855e-18	2.28816e-17
ENSG00000106809	OGN	protein_coding	osteoglycin [Source:HGNC Symbol;Acc:8126]	-1.13314	6.62517e-11	3.31785e-10
ENSG00000106819	ASPN	protein_coding	asporin [Source:HGNC Symbol;Acc:14872]	1.62325	1.28858e-21	1.87156e-20
ENSG00000106948	AKNA	protein_coding	AT-hook transcription factor [Source:HGNC Symbol;Acc:24108]	-0.529855	1.47856e-05	3.9533e-05
ENSG00000107099	DOCK8	protein_coding	dedicator of cytokinesis 8 [Source:HGNC Symbol;Acc:19191]	-0.658177	2.90184e-08	1.08284e-07
ENSG00000107104	KANK1	protein_coding	KN motif and ankyrin repeat domains 1 [Source:HGNC Symbol;Acc:19309]	-0.731814	5.41601e-08	1.96223e-07
ENSG00000107105	ELAVL2	protein_coding	ELAV (embryonic lethal, abnormal vision, Drosophila)-like 2 (Hu antigen B) [Source:HGNC Symbol;Acc:3313]	1.69532	1.5544e-10	7.49554e-10
ENSG00000107130	NCS1	protein_coding	neuronal calcium sensor 1 [Source:HGNC Symbol;Acc:3953]	0.831243	5.50538e-22	8.2864e-21
ENSG00000107159	CA9	protein_coding	carbonic anhydrase IX [Source:HGNC Symbol;Acc:1383]	3.65959	2.46764e-45	3.39581e-43
ENSG00000107165	TYRP1	protein_coding	tyrosinase-related protein 1 [Source:HGNC Symbol;Acc:12450]	1.35205	1.00133e-08	3.92948e-08
ENSG00000107187	LHX3	protein_coding	LIM homeobox 3 [Source:HGNC Symbol;Acc:6595]	1.52814	0.000239704	0.000543837
ENSG00000107201	DDX58	protein_coding	DEAD (Asp-Glu-Ala-Asp) box polypeptide 58 [Source:HGNC Symbol;Acc:19102]	0.94192	9.81026e-12	5.3542e-11
ENSG00000107242	PIP5K1B	protein_coding	phosphatidylinositol-4-phosphate 5-kinase, type I, beta [Source:HGNC Symbol;Acc:8995]	-1.80177	1.95318e-21	2.78739e-20
ENSG00000107262	BAG1	protein_coding	BCL2-associated athanogene [Source:HGNC Symbol;Acc:937]	-0.718224	1.64045e-14	1.18448e-13
ENSG00000107281	NPDC1	protein_coding	neural proliferation, differentiation and control, 1 [Source:HGNC Symbol;Acc:7899]	-1.43011	3.69088e-20	4.6227e-19
ENSG00000107282	APBA1	protein_coding	amyloid beta (A4) precursor protein-binding, family A, member 1 [Source:HGNC Symbol;Acc:578]	-0.816634	7.93833e-10	3.54653e-09
ENSG00000107317	PTGDS	protein_coding	prostaglandin D2 synthase 21kDa (brain) [Source:HGNC Symbol;Acc:9592]	-2.59434	9.38822e-38	6.44619e-36
ENSG00000107537	PHYH	protein_coding	phytanoyl-CoA 2-hydroxylase [Source:HGNC Symbol;Acc:8940]	-0.529931	2.71631e-05	7.02666e-05
ENSG00000107562	CXCL12	protein_coding	chemokine (C-X-C motif) ligand 12 [Source:HGNC Symbol;Acc:10672]	-2.34562	3.20385e-39	2.52241e-37
ENSG00000107611	CUBN	protein_coding	cubilin (intrinsic factor-cobalamin receptor) [Source:HGNC Symbol;Acc:2548]	-1.49076	1.61771e-29	5.17921e-28
ENSG00000107623	GDF10	protein_coding	growth differentiation factor 10 [Source:HGNC Symbol;Acc:4215]	-3.03576	2.0946e-29	6.62826e-28
ENSG00000107679	PLEKHA1	protein_coding	pleckstrin homology domain containing, family A (phosphoinositide binding specific) member 1 [Source:HGNC Symbol;Acc:14335]	0.683605	1.29712e-15	1.04716e-14
ENSG00000107731	UNC5B	protein_coding	unc-5 homolog B (C. elegans) [Source:HGNC Symbol;Acc:12568]	0.558984	5.17657e-05	0.000128999
ENSG00000107736	CDH23	protein_coding	cadherin-related 23 [Source:HGNC Symbol;Acc:13733]	-0.520234	0.000333565	0.000740822
ENSG00000107738	C10orf54	protein_coding	chromosome 10 open reading frame 54 [Source:HGNC Symbol;Acc:30085]	-0.763481	2.62381e-10	1.23434e-09
ENSG00000107789	MINPP1	protein_coding	multiple inositol-polyphosphate phosphatase 1 [Source:HGNC Symbol;Acc:7102]	0.62761	5.56486e-11	2.81092e-10
ENSG00000107807	TLX1	protein_coding	T-cell leukemia homeobox 1 [Source:HGNC Symbol;Acc:5056]	1.77816	1.17706e-05	3.18946e-05
ENSG00000107815	C10orf2	protein_coding	chromosome 10 open reading frame 2 [Source:HGNC Symbol;Acc:1160]	0.798124	3.69728e-20	4.62895e-19
ENSG00000107821	KAZALD1	protein_coding	Kazal-type serine peptidase inhibitor domain 1 [Source:HGNC Symbol;Acc:25460]	-0.794661	7.30015e-07	2.31076e-06
ENSG00000107829	FBXW4	protein_coding	F-box and WD repeat domain containing 4 [Source:HGNC Symbol;Acc:10847]	-0.525379	1.57325e-21	2.26293e-20
ENSG00000107831	FGF8	protein_coding	fibroblast growth factor 8 (androgen-induced) [Source:HGNC Symbol;Acc:3686]	1.22334	0.000775199	0.00163097
ENSG00000107833	NPM3	protein_coding	nucleophosmin/nucleoplasmin 3 [Source:HGNC Symbol;Acc:7931]	0.899978	1.72941e-17	1.68878e-16
ENSG00000107859	PITX3	protein_coding	paired-like homeodomain 3 [Source:HGNC Symbol;Acc:9006]	1.20719	8.56627e-07	2.68507e-06
ENSG00000107864	CPEB3	protein_coding	cytoplasmic polyadenylation element binding protein 3 [Source:HGNC Symbol;Acc:21746]	-1.11093	1.82246e-28	5.2963e-27
ENSG00000107902	LHPP	protein_coding	phospholysine phosphohistidine inorganic pyrophosphate phosphatase [Source:HGNC Symbol;Acc:30042]	-0.565732	2.53024e-12	1.46621e-11
ENSG00000107937	GTPBP4	protein_coding	GTP binding protein 4 [Source:HGNC Symbol;Acc:21535]	0.732888	6.39683e-21	8.64311e-20
ENSG00000107960	OBFC1	protein_coding	oligonucleotide/oligosaccharide-binding fold containing 1 [Source:HGNC Symbol;Acc:26200]	-0.695819	7.95052e-11	3.95257e-10
ENSG00000107968	MAP3K8	protein_coding	mitogen-activated protein kinase kinase kinase 8 [Source:HGNC Symbol;Acc:6860]	-0.571121	1.01097e-07	3.54739e-07
ENSG00000107984	DKK1	protein_coding	dickkopf 1 homolog (Xenopus laevis) [Source:HGNC Symbol;Acc:2891]	1.52711	1.09022e-12	6.55656e-12
ENSG00000108001	EBF3	protein_coding	early B-cell factor 3 [Source:HGNC Symbol;Acc:19087]	-0.58466	0.000793302	0.00166649
ENSG00000108010	GLRX3	protein_coding	glutaredoxin 3 [Source:HGNC Symbol;Acc:15987]	0.855427	4.57484e-20	5.67971e-19
ENSG00000108018	SORCS1	protein_coding	sortilin-related VPS10 domain containing receptor 1 [Source:HGNC Symbol;Acc:16697]	-3.28937	6.56291e-46	9.38639e-44
ENSG00000108106	UBE2S	protein_coding	ubiquitin-conjugating enzyme E2S [Source:HGNC Symbol;Acc:17895]	1.32604	3.14665e-28	8.98511e-27
ENSG00000108179	PPIF	protein_coding	peptidylprolyl isomerase F [Source:HGNC Symbol;Acc:9259]	1.37166	9.37595e-25	1.87702e-23
ENSG00000108231	LGI1	protein_coding	leucine-rich, glioma inactivated 1 [Source:HGNC Symbol;Acc:6572]	-4.05041	3.54155e-37	2.28333e-35
ENSG00000108242	CYP2C18	protein_coding	cytochrome P450, family 2, subfamily C, polypeptide 18 [Source:HGNC Symbol;Acc:2620]	-1.32804	1.02726e-07	3.60067e-07
ENSG00000108270	AATF	protein_coding	apoptosis antagonizing transcription factor [Source:HGNC Symbol;Acc:19235]	0.668746	1.01225e-27	2.76046e-26
ENSG00000108294	PSMB3	protein_coding	proteasome (prosome, macropain) subunit, beta type, 3 [Source:HGNC Symbol;Acc:9540]	0.73684	2.86373e-20	3.6382e-19
ENSG00000108309	RUNDC3A	protein_coding	RUN domain containing 3A [Source:HGNC Symbol;Acc:16984]	0.887099	3.9846e-09	1.63826e-08
ENSG00000108344	PSMD3	protein_coding	proteasome (prosome, macropain) 26S subunit, non-ATPase, 3 [Source:HGNC Symbol;Acc:9560]	0.814536	2.12303e-37	1.41616e-35
ENSG00000108379	WNT3	protein_coding	wingless-type MMTV integration site family, member 3 [Source:HGNC Symbol;Acc:12782]	1.03441	2.12987e-15	1.6809e-14
ENSG00000108381	ASPA	protein_coding	aspartoacylase [Source:HGNC Symbol;Acc:756]	-2.61236	3.19485e-47	5.1293e-45
ENSG00000108468	CBX1	protein_coding	chromobox homolog 1 [Source:HGNC Symbol;Acc:1551]	0.834032	6.69424e-28	1.84709e-26
ENSG00000108511	HOXB6	protein_coding	homeobox B6 [Source:HGNC Symbol;Acc:5117]	1.28744	5.4587e-14	3.74572e-13
ENSG00000108518	PFN1	protein_coding	profilin 1 [Source:HGNC Symbol;Acc:8881]	0.607833	7.3914e-14	4.99037e-13
ENSG00000108551	RASD1	protein_coding	RAS, dexamethasone-induced 1 [Source:HGNC Symbol;Acc:15828]	-0.736247	4.1306e-06	1.18697e-05
ENSG00000108561	C1QBP	protein_coding	complement component 1, q subcomponent binding protein [Source:HGNC Symbol;Acc:1243]	0.583189	7.27926e-09	2.90815e-08
ENSG00000108576	SLC6A4	protein_coding	solute carrier family 6 (neurotransmitter transporter, serotonin), member 4 [Source:HGNC Symbol;Acc:11050]	-1.582	2.51389e-10	1.18553e-09
ENSG00000108602	ALDH3A1	protein_coding	aldehyde dehydrogenase 3 family, member A1 [Source:HGNC Symbol;Acc:405]	-1.8326	2.80422e-11	1.46201e-10
ENSG00000108651	UTP6	protein_coding	UTP6, small subunit (SSU) processome component, homolog (yeast) [Source:HGNC Symbol;Acc:18279]	0.515108	1.18427e-23	2.11836e-22
ENSG00000108671	PSMD11	protein_coding	proteasome (prosome, macropain) 26S subunit, non-ATPase, 11 [Source:HGNC Symbol;Acc:9556]	0.895274	1.00713e-32	4.28384e-31
ENSG00000108688	CCL7	protein_coding	chemokine (C-C motif) ligand 7 [Source:HGNC Symbol;Acc:10634]	3.3815	1.41981e-21	2.05305e-20
ENSG00000108700	CCL8	protein_coding	chemokine (C-C motif) ligand 8 [Source:HGNC Symbol;Acc:10635]	0.868978	0.000295968	0.000661991
ENSG00000108753	HNF1B	protein_coding	HNF1 homeobox B [Source:HGNC Symbol;Acc:11630]	-1.55298	5.68863e-06	1.60381e-05
ENSG00000108759	KRT32	protein_coding	keratin 32 [Source:HGNC Symbol;Acc:6449]	-1.93922	5.23731e-11	2.65366e-10
ENSG00000108799	EZH1	protein_coding	enhancer of zeste homolog 1 (Drosophila) [Source:HGNC Symbol;Acc:3526]	-0.533078	2.79385e-27	7.268e-26
ENSG00000108813	DLX4	protein_coding	distal-less homeobox 4 [Source:HGNC Symbol;Acc:2917]	1.83952	2.29771e-16	2.00199e-15
ENSG00000108821	COL1A1	protein_coding	collagen, type I, alpha 1 [Source:HGNC Symbol;Acc:2197]	2.86298	6.42003e-50	1.37431e-47
ENSG00000108823	SGCA	protein_coding	sarcoglycan, alpha (50kDa dystrophin-associated glycoprotein) [Source:HGNC Symbol;Acc:10805]	-0.85992	0.000599271	0.00128174
ENSG00000108825	PTGES3L-AARSD1	protein_coding	PTGES3L-AARSD1 readthrough [Source:HGNC Symbol;Acc:43946]	0.868304	6.40518e-11	3.21308e-10
ENSG00000108828	VAT1	protein_coding	vesicle amine transport protein 1 homolog (T. californica) [Source:HGNC Symbol;Acc:16919]	-0.571689	1.27524e-10	6.20604e-10
ENSG00000108829	LRRC59	protein_coding	leucine rich repeat containing 59 [Source:HGNC Symbol;Acc:28817]	0.561633	5.70597e-13	3.54548e-12
ENSG00000108839	ALOX12	protein_coding	arachidonate 12-lipoxygenase [Source:HGNC Symbol;Acc:429]	-0.697253	0.000829848	0.00173791
ENSG00000108883	EFTUD2	protein_coding	elongation factor Tu GTP binding domain containing 2 [Source:HGNC Symbol;Acc:30858]	0.578659	1.04539e-24	2.08137e-23
ENSG00000108924	HLF	protein_coding	hepatic leukemia factor [Source:HGNC Symbol;Acc:4977]	-1.85065	3.46372e-29	1.07836e-27
ENSG00000108932	SLC16A6	protein_coding	solute carrier family 16, member 6 (monocarboxylic acid transporter 7) [Source:HGNC Symbol;Acc:10927]	-0.754781	2.33241e-05	6.07871e-05
ENSG00000108950	FAM20A	protein_coding	family with sequence similarity 20, member A [Source:HGNC Symbol;Acc:23015]	-0.797659	5.44531e-06	1.53905e-05
ENSG00000108960	MMD	protein_coding	monocyte to macrophage differentiation-associated [Source:HGNC Symbol;Acc:7153]	0.923797	2.01178e-19	2.36165e-18
ENSG00000108984	MAP2K6	protein_coding	mitogen-activated protein kinase kinase 6 [Source:HGNC Symbol;Acc:6846]	-0.878388	4.3748e-17	4.10907e-16
ENSG00000109047	RCVRN	protein_coding	recoverin [Source:HGNC Symbol;Acc:9937]	-0.841681	0.000123871	0.00029261
ENSG00000109061	MYH1	protein_coding	myosin, heavy chain 1, skeletal muscle, adult [Source:HGNC Symbol;Acc:7567]	-1.57533	0.000219311	0.000500106
ENSG00000109079	TNFAIP1	protein_coding	tumor necrosis factor, alpha-induced protein 1 (endothelial) [Source:HGNC Symbol;Acc:11894]	0.843323	1.14691e-19	1.37343e-18
ENSG00000109084	TMEM97	protein_coding	transmembrane protein 97 [Source:HGNC Symbol;Acc:28106]	1.22012	4.1488e-25	8.62739e-24
ENSG00000109089	CDR2L	protein_coding	cerebellar degeneration-related protein 2-like [Source:HGNC Symbol;Acc:29999]	0.99103	1.05632e-17	1.05221e-16
ENSG00000109101	FOXN1	protein_coding	forkhead box N1 [Source:HGNC Symbol;Acc:12765]	0.908542	0.000689937	0.00146154
ENSG00000109107	ALDOC	protein_coding	aldolase C, fructose-bisphosphate [Source:HGNC Symbol;Acc:418]	0.738169	7.60616e-09	3.03246e-08
ENSG00000109113	RAB34	protein_coding	RAB34, member RAS oncogene family [Source:HGNC Symbol;Acc:16519]	0.713279	4.02792e-16	3.42123e-15
ENSG00000109158	GABRA4	protein_coding	gamma-aminobutyric acid (GABA) A receptor, alpha 4 [Source:HGNC Symbol;Acc:4078]	-2.19208	2.18559e-13	1.41607e-12
ENSG00000109205	ODAM	protein_coding	odontogenic, ameloblast asssociated [Source:HGNC Symbol;Acc:26043]	-3.6235	9.14187e-21	1.21565e-19
ENSG00000109208	SMR3A	protein_coding	submaxillary gland androgen regulated protein 3A [Source:HGNC Symbol;Acc:19216]	-3.71914	6.14065e-18	6.25758e-17
ENSG00000109339	MAPK10	protein_coding	mitogen-activated protein kinase 10 [Source:HGNC Symbol;Acc:6872]	-0.713246	7.51844e-07	2.37458e-06
ENSG00000109452	INPP4B	protein_coding	inositol polyphosphate-4-phosphatase, type II, 105kDa [Source:HGNC Symbol;Acc:6075]	-0.780868	7.62071e-07	2.40479e-06
ENSG00000109466	KLHL2	protein_coding	kelch-like family member 2 [Source:HGNC Symbol;Acc:6353]	-0.610049	2.1881e-17	2.11213e-16
ENSG00000109472	CPE	protein_coding	carboxypeptidase E [Source:HGNC Symbol;Acc:2303]	-0.53031	0.000243568	0.000552064
ENSG00000109511	ANXA10	protein_coding	annexin A10 [Source:HGNC Symbol;Acc:534]	1.09244	1.9757e-06	5.9224e-06
ENSG00000109586	GALNT7	protein_coding	UDP-N-acetyl-alpha-D-galactosamine:polypeptide N-acetylgalactosaminyltransferase 7 (GalNAc-T7) [Source:HGNC Symbol;Acc:4129]	-0.728552	1.33513e-13	8.78604e-13
ENSG00000109610	SOD3	protein_coding	superoxide dismutase 3, extracellular [Source:HGNC Symbol;Acc:11181]	-2.13577	7.22814e-32	2.84881e-30
ENSG00000109654	TRIM2	protein_coding	tripartite motif containing 2 [Source:HGNC Symbol;Acc:15974]	-1.06919	3.61258e-20	4.5281e-19
ENSG00000109674	NEIL3	protein_coding	nei endonuclease VIII-like 3 (E. coli) [Source:HGNC Symbol;Acc:24573]	1.43176	1.15798e-20	1.52131e-19
ENSG00000109685	WHSC1	protein_coding	Wolf-Hirschhorn syndrome candidate 1 [Source:HGNC Symbol;Acc:12766]	0.554876	2.43161e-19	2.83215e-18
ENSG00000109738	GLRB	protein_coding	glycine receptor, beta [Source:HGNC Symbol;Acc:4329]	-1.49311	1.55727e-10	7.50719e-10
ENSG00000109790	KLHL5	protein_coding	kelch-like family member 5 [Source:HGNC Symbol;Acc:6356]	0.669513	4.05724e-15	3.11858e-14
ENSG00000109794	FAM149A	protein_coding	family with sequence similarity 149, member A [Source:HGNC Symbol;Acc:24527]	-1.96223	2.5505e-26	6.00532e-25
ENSG00000109805	NCAPG	protein_coding	non-SMC condensin I complex, subunit G [Source:HGNC Symbol;Acc:24304]	1.5816	5.14399e-22	7.7603e-21
ENSG00000109814	UGDH	protein_coding	UDP-glucose 6-dehydrogenase [Source:HGNC Symbol;Acc:12525]	0.782968	2.84252e-10	1.33245e-09
ENSG00000109819	PPARGC1A	protein_coding	peroxisome proliferator-activated receptor gamma, coactivator 1 alpha [Source:HGNC Symbol;Acc:9237]	-1.68172	2.93282e-18	3.05618e-17
ENSG00000109832	DDX25	protein_coding	DEAD (Asp-Glu-Ala-Asp) box helicase 25 [Source:HGNC Symbol;Acc:18698]	-1.1853	1.50712e-05	4.02358e-05
ENSG00000109854	HTATIP2	protein_coding	HIV-1 Tat interactive protein 2, 30kDa [Source:HGNC Symbol;Acc:16637]	0.924541	1.48758e-18	1.60109e-17
ENSG00000109861	CTSC	protein_coding	cathepsin C [Source:HGNC Symbol;Acc:2528]	0.771473	2.55269e-13	1.64126e-12
ENSG00000109881	CCDC34	protein_coding	coiled-coil domain containing 34 [Source:HGNC Symbol;Acc:25079]	0.76234	7.85252e-13	4.80631e-12
ENSG00000109906	ZBTB16	protein_coding	zinc finger and BTB domain containing 16 [Source:HGNC Symbol;Acc:12930]	-2.76922	1.13774e-50	2.60583e-48
ENSG00000109956	B3GAT1	protein_coding	beta-1,3-glucuronyltransferase 1 (glucuronosyltransferase P) [Source:HGNC Symbol;Acc:921]	-0.803665	2.17444e-06	6.48046e-06
ENSG00000109991	P2RX3	protein_coding	purinergic receptor P2X, ligand-gated ion channel, 3 [Source:HGNC Symbol;Acc:8534]	2.26805	0.000256811	0.000579874
ENSG00000110002	VWA5A	protein_coding	von Willebrand factor A domain containing 5A [Source:HGNC Symbol;Acc:6658]	-1.11937	9.39105e-17	8.52955e-16
ENSG00000110011	DNAJC4	protein_coding	DnaJ (Hsp40) homolog, subfamily C, member 4 [Source:HGNC Symbol;Acc:5271]	-0.569147	9.99482e-12	5.44767e-11
ENSG00000110013	SIAE	protein_coding	sialic acid acetylesterase [Source:HGNC Symbol;Acc:18187]	-0.677618	3.67607e-17	3.47371e-16
ENSG00000110042	DTX4	protein_coding	deltex homolog 4 (Drosophila) [Source:HGNC Symbol;Acc:29151]	-0.930648	6.07484e-10	2.74735e-09
ENSG00000110057	UNC93B1	protein_coding	unc-93 homolog B1 (C. elegans) [Source:HGNC Symbol;Acc:13481]	-0.523543	1.60164e-08	6.14824e-08
ENSG00000110080	ST3GAL4	protein_coding	ST3 beta-galactoside alpha-2,3-sialyltransferase 4 [Source:HGNC Symbol;Acc:10864]	-1.60173	2.12137e-38	1.55087e-36
ENSG00000110104	CCDC86	protein_coding	coiled-coil domain containing 86 [Source:HGNC Symbol;Acc:28359]	1.08707	8.22213e-33	3.52937e-31
ENSG00000110169	HPX	protein_coding	hemopexin [Source:HGNC Symbol;Acc:5171]	-0.848103	8.94061e-07	2.79411e-06
ENSG00000110172	CHORDC1	protein_coding	cysteine and histidine-rich domain (CHORD) containing 1 [Source:HGNC Symbol;Acc:14525]	0.675413	1.60625e-18	1.72541e-17
ENSG00000110195	FOLR1	protein_coding	folate receptor 1 (adult) [Source:HGNC Symbol;Acc:3791]	-3.80429	1.14797e-35	6.3834e-34
ENSG00000110203	FOLR3	protein_coding	folate receptor 3 (gamma) [Source:HGNC Symbol;Acc:3795]	2.74027	9.40037e-19	1.03385e-17
ENSG00000110218	PANX1	protein_coding	pannexin 1 [Source:HGNC Symbol;Acc:8599]	1.26561	2.06754e-33	9.51068e-32
ENSG00000110315	RNF141	protein_coding	ring finger protein 141 [Source:HGNC Symbol;Acc:21159]	-0.660743	1.37972e-10	6.68965e-10
ENSG00000110318	KIAA1377	protein_coding	KIAA1377 [Source:HGNC Symbol;Acc:29264]	-1.52595	3.15783e-20	3.98556e-19
ENSG00000110328	GALNT18	protein_coding	UDP-N-acetyl-alpha-D-galactosamine:polypeptide N-acetylgalactosaminyltransferase 18 [Source:HGNC Symbol;Acc:30488]	1.09822	4.4124e-22	6.69982e-21
ENSG00000110400	PVRL1	protein_coding	poliovirus receptor-related 1 (herpesvirus entry mediator C) [Source:HGNC Symbol;Acc:9706]	0.675682	2.65447e-05	6.87647e-05
ENSG00000110427	KIAA1549L	protein_coding	KIAA1549-like [Source:HGNC Symbol;Acc:24836]	1.23268	5.22592e-10	2.38019e-09
ENSG00000110436	SLC1A2	protein_coding	solute carrier family 1 (glial high affinity glutamate transporter), member 2 [Source:HGNC Symbol;Acc:10940]	-1.83667	2.10113e-14	1.49927e-13
ENSG00000110446	SLC15A3	protein_coding	solute carrier family 15, member 3 [Source:HGNC Symbol;Acc:18068]	0.747854	1.69409e-11	9.02927e-11
ENSG00000110455	ACCS	protein_coding	1-aminocyclopropane-1-carboxylate synthase homolog (Arabidopsis)(non-functional) [Source:HGNC Symbol;Acc:23989]	-0.786865	5.75302e-19	6.46613e-18
ENSG00000110628	SLC22A18	protein_coding	solute carrier family 22, member 18 [Source:HGNC Symbol;Acc:10964]	-0.604292	5.51453e-11	2.78808e-10
ENSG00000110665	C11orf21	protein_coding	chromosome 11 open reading frame 21 [Source:HGNC Symbol;Acc:13231]	-0.922349	7.62803e-09	3.04044e-08
ENSG00000110675	ELMOD1	protein_coding	ELMO/CED-12 domain containing 1 [Source:HGNC Symbol;Acc:25334]	1.46882	1.86565e-10	8.91505e-10
ENSG00000110680	CALCA	protein_coding	calcitonin-related polypeptide alpha [Source:HGNC Symbol;Acc:1437]	-1.21512	1.36287e-06	4.16699e-06
ENSG00000110721	CHKA	protein_coding	choline kinase alpha [Source:HGNC Symbol;Acc:1937]	-0.765158	6.85721e-09	2.74691e-08
ENSG00000110723	EXPH5	protein_coding	exophilin 5 [Source:HGNC Symbol;Acc:30578]	-0.934369	4.49466e-11	2.29298e-10
ENSG00000110777	POU2AF1	protein_coding	POU class 2 associating factor 1 [Source:HGNC Symbol;Acc:9211]	-0.712635	0.000359353	0.00079309
ENSG00000110786	PTPN5	protein_coding	protein tyrosine phosphatase, non-receptor type 5 (striatum-enriched) [Source:HGNC Symbol;Acc:9657]	-1.49702	2.41912e-15	1.90002e-14
ENSG00000110799	VWF	protein_coding	von Willebrand factor [Source:HGNC Symbol;Acc:12726]	-0.678592	3.96809e-11	2.03416e-10
ENSG00000110880	CORO1C	protein_coding	coronin, actin binding protein, 1C [Source:HGNC Symbol;Acc:2254]	0.969352	1.24318e-30	4.39703e-29
ENSG00000110944	IL23A	protein_coding	interleukin 23, alpha subunit p19 [Source:HGNC Symbol;Acc:15488]	0.654781	0.000158263	0.000368429
ENSG00000110958	PTGES3	protein_coding	prostaglandin E synthase 3 (cytosolic) [Source:HGNC Symbol;Acc:16049]	0.627092	3.21546e-19	3.71081e-18
ENSG00000110975	SYT10	protein_coding	synaptotagmin X [Source:HGNC Symbol;Acc:19266]	-1.51765	1.37685e-05	3.69749e-05
ENSG00000111012	CYP27B1	protein_coding	cytochrome P450, family 27, subfamily B, polypeptide 1 [Source:HGNC Symbol;Acc:2606]	1.59651	8.0803e-32	3.16941e-30
ENSG00000111057	KRT18	protein_coding	keratin 18 [Source:HGNC Symbol;Acc:6430]	-0.597672	2.93507e-05	7.55497e-05
ENSG00000111058	ACSS3	protein_coding	acyl-CoA synthetase short-chain family member 3 [Source:HGNC Symbol;Acc:24723]	-1.52597	2.95087e-22	4.56527e-21
ENSG00000111077	TENC1	protein_coding	tensin like C1 domain containing phosphatase (tensin 2) [Source:HGNC Symbol;Acc:19737]	-1.21352	4.24374e-26	9.795e-25
ENSG00000111110	PPM1H	protein_coding	protein phosphatase, Mg2+/Mn2+ dependent, 1H [Source:HGNC Symbol;Acc:18583]	-1.18638	1.45176e-08	5.60575e-08
ENSG00000111142	METAP2	protein_coding	methionyl aminopeptidase 2 [Source:HGNC Symbol;Acc:16672]	0.501556	2.49076e-13	1.60364e-12
ENSG00000111181	SLC6A12	protein_coding	solute carrier family 6 (neurotransmitter transporter, betaine/GABA), member 12 [Source:HGNC Symbol;Acc:11045]	1.01584	2.78094e-07	9.26469e-07
ENSG00000111186	WNT5B	protein_coding	wingless-type MMTV integration site family, member 5B [Source:HGNC Symbol;Acc:16265]	-0.896485	9.0088e-09	3.55875e-08
ENSG00000111196	MAGOHB	protein_coding	mago-nashi homolog B (Drosophila) [Source:HGNC Symbol;Acc:25504]	0.582279	5.80324e-16	4.86107e-15
ENSG00000111199	TRPV4	protein_coding	transient receptor potential cation channel, subfamily V, member 4 [Source:HGNC Symbol;Acc:18083]	-0.559152	7.23995e-06	2.01567e-05
ENSG00000111206	FOXM1	protein_coding	forkhead box M1 [Source:HGNC Symbol;Acc:3818]	1.70804	1.03745e-43	1.26786e-41
ENSG00000111215	PRR4	protein_coding	proline rich 4 (lacrimal) [Source:HGNC Symbol;Acc:18020]	-4.67642	4.16871e-22	6.35927e-21
ENSG00000111218	PRMT8	protein_coding	protein arginine methyltransferase 8 [Source:HGNC Symbol;Acc:5188]	2.7346	1.2674e-19	1.51055e-18
ENSG00000111247	RAD51AP1	protein_coding	RAD51 associated protein 1 [Source:HGNC Symbol;Acc:16956]	1.8567	1.05771e-37	7.18718e-36
ENSG00000111249	CUX2	protein_coding	cut-like homeobox 2 [Source:HGNC Symbol;Acc:19347]	-0.887643	0.000383051	0.000841484
ENSG00000111254	AKAP3	protein_coding	A kinase (PRKA) anchor protein 3 [Source:HGNC Symbol;Acc:373]	-0.868159	1.44711e-09	6.28426e-09
ENSG00000111261	MANSC1	protein_coding	MANSC domain containing 1 [Source:HGNC Symbol;Acc:25505]	-1.41668	1.94837e-25	4.21207e-24
ENSG00000111262	KCNA1	protein_coding	potassium voltage-gated channel, shaker-related subfamily, member 1 (episodic ataxia with myokymia) [Source:HGNC Symbol;Acc:6218]	-1.13027	0.000797846	0.00167539
ENSG00000111275	ALDH2	protein_coding	aldehyde dehydrogenase 2 family (mitochondrial) [Source:HGNC Symbol;Acc:404]	-0.696557	2.54186e-10	1.19786e-09
ENSG00000111319	SCNN1A	protein_coding	sodium channel, non-voltage-gated 1 alpha subunit [Source:HGNC Symbol;Acc:10599]	-1.23069	2.51178e-14	1.77949e-13
ENSG00000111331	OAS3	protein_coding	2'-5'-oligoadenylate synthetase 3, 100kDa [Source:HGNC Symbol;Acc:8088]	1.32088	1.03353e-17	1.03076e-16
ENSG00000111335	OAS2	protein_coding	2'-5'-oligoadenylate synthetase 2, 69/71kDa [Source:HGNC Symbol;Acc:8087]	1.17527	1.37214e-12	8.15616e-12
ENSG00000111339	ART4	protein_coding	ADP-ribosyltransferase 4 (Dombrock blood group) [Source:HGNC Symbol;Acc:726]	-1.31946	1.44974e-18	1.5619e-17
ENSG00000111341	MGP	protein_coding	matrix Gla protein [Source:HGNC Symbol;Acc:7060]	-1.69495	1.24516e-13	8.21879e-13
ENSG00000111344	RASAL1	protein_coding	RAS protein activator like 1 (GAP1 like) [Source:HGNC Symbol;Acc:9873]	-1.14267	7.00714e-11	3.50043e-10
ENSG00000111358	GTF2H3	protein_coding	general transcription factor IIH, polypeptide 3, 34kDa [Source:HGNC Symbol;Acc:4657]	0.693441	1.10978e-27	3.01389e-26
ENSG00000111371	SLC38A1	protein_coding	solute carrier family 38, member 1 [Source:HGNC Symbol;Acc:13447]	0.645275	4.79586e-15	3.65969e-14
ENSG00000111404	RERGL	protein_coding	RERG/RAS-like [Source:HGNC Symbol;Acc:26213]	-3.59408	3.91913e-38	2.7965e-36
ENSG00000111405	ENDOU	protein_coding	endonuclease, polyU-specific [Source:HGNC Symbol;Acc:14369]	-1.47772	1.3495e-06	4.12763e-06
ENSG00000111424	VDR	protein_coding	vitamin D (1,25- dihydroxyvitamin D3) receptor [Source:HGNC Symbol;Acc:12679]	0.651081	9.05612e-08	3.1924e-07
ENSG00000111445	RFC5	protein_coding	replication factor C (activator 1) 5, 36.5kDa [Source:HGNC Symbol;Acc:9973]	0.824859	6.58777e-24	1.21488e-22
ENSG00000111452	GPR133	protein_coding	G protein-coupled receptor 133 [Source:HGNC Symbol;Acc:19893]	-2.17008	1.33952e-30	4.72248e-29
ENSG00000111490	TBC1D30	protein_coding	TBC1 domain family, member 30 [Source:HGNC Symbol;Acc:29164]	-0.711565	0.000143772	0.000336705
ENSG00000111530	CAND1	protein_coding	cullin-associated and neddylation-dissociated 1 [Source:HGNC Symbol;Acc:30688]	0.60967	3.0142e-19	3.48714e-18
ENSG00000111581	NUP107	protein_coding	nucleoporin 107kDa [Source:HGNC Symbol;Acc:29914]	0.873099	7.90296e-23	1.29484e-21
ENSG00000111602	TIMELESS	protein_coding	timeless circadian clock [Source:HGNC Symbol;Acc:11813]	1.26884	9.16343e-32	3.57286e-30
ENSG00000111639	MRPL51	protein_coding	mitochondrial ribosomal protein L51 [Source:HGNC Symbol;Acc:14044]	0.612259	1.21656e-14	8.89098e-14
ENSG00000111640	GAPDH	protein_coding	glyceraldehyde-3-phosphate dehydrogenase [Source:HGNC Symbol;Acc:4141]	0.695232	1.05179e-12	6.33705e-12
ENSG00000111641	NOP2	protein_coding	NOP2 nucleolar protein [Source:HGNC Symbol;Acc:7867]	0.812519	1.98105e-23	3.44758e-22
ENSG00000111665	CDCA3	protein_coding	cell division cycle associated 3 [Source:HGNC Symbol;Acc:14624]	1.51952	1.39264e-33	6.47896e-32
ENSG00000111666	CHPT1	protein_coding	choline phosphotransferase 1 [Source:HGNC Symbol;Acc:17852]	-1.67086	1.87515e-30	6.51272e-29
ENSG00000111667	USP5	protein_coding	ubiquitin specific peptidase 5 (isopeptidase T) [Source:HGNC Symbol;Acc:12628]	0.580032	4.05436e-16	3.44101e-15
ENSG00000111669	TPI1	protein_coding	triosephosphate isomerase 1 [Source:HGNC Symbol;Acc:12009]	0.822618	1.5316e-16	1.36054e-15
ENSG00000111674	ENO2	protein_coding	enolase 2 (gamma, neuronal) [Source:HGNC Symbol;Acc:3353]	1.06236	8.48398e-17	7.74219e-16
ENSG00000111700	SLCO1B3	protein_coding	solute carrier organic anion transporter family, member 1B3 [Source:HGNC Symbol;Acc:10961]	1.48608	8.49105e-06	2.34504e-05
ENSG00000111704	NANOG	protein_coding	Nanog homeobox [Source:HGNC Symbol;Acc:20857]	-0.959178	2.42437e-07	8.14389e-07
ENSG00000111711	GOLT1B	protein_coding	golgi transport 1B [Source:HGNC Symbol;Acc:20175]	0.644063	4.09226e-19	4.66677e-18
ENSG00000111713	GYS2	protein_coding	glycogen synthase 2 (liver) [Source:HGNC Symbol;Acc:4707]	-2.43384	4.70856e-19	5.32877e-18
ENSG00000111716	LDHB	protein_coding	lactate dehydrogenase B [Source:HGNC Symbol;Acc:6541]	0.742141	6.91526e-15	5.1935e-14
ENSG00000111725	PRKAB1	protein_coding	protein kinase, AMP-activated, beta 1 non-catalytic subunit [Source:HGNC Symbol;Acc:9378]	-0.607292	5.49423e-23	9.18565e-22
ENSG00000111729	CLEC4A	protein_coding	C-type lectin domain family 4, member A [Source:HGNC Symbol;Acc:13257]	0.806473	4.24845e-11	2.17211e-10
ENSG00000111732	AICDA	protein_coding	activation-induced cytidine deaminase [Source:HGNC Symbol;Acc:13203]	-1.39281	8.07137e-05	0.0001956
ENSG00000111752	PHC1	protein_coding	polyhomeotic homolog 1 (Drosophila) [Source:HGNC Symbol;Acc:3182]	-0.680484	7.33194e-15	5.49007e-14
ENSG00000111796	KLRB1	protein_coding	killer cell lectin-like receptor subfamily B, member 1 [Source:HGNC Symbol;Acc:6373]	-0.698439	1.16712e-06	3.59769e-06
ENSG00000111799	COL12A1	protein_coding	collagen, type XII, alpha 1 [Source:HGNC Symbol;Acc:2188]	2.07676	1.51907e-48	2.89259e-46
ENSG00000111817	DSE	protein_coding	dermatan sulfate epimerase [Source:HGNC Symbol;Acc:21144]	0.574362	4.84587e-09	1.97207e-08
ENSG00000111834	RSPH4A	protein_coding	radial spoke head 4 homolog A (Chlamydomonas) [Source:HGNC Symbol;Acc:21558]	-1.82723	2.63403e-17	2.53065e-16
ENSG00000111837	MAK	protein_coding	male germ cell-associated kinase [Source:HGNC Symbol;Acc:6816]	-0.593189	2.20223e-10	1.04563e-09
ENSG00000111846	GCNT2	protein_coding	glucosaminyl (N-acetyl) transferase 2, I-branching enzyme (I blood group) [Source:HGNC Symbol;Acc:4204]	-0.666816	1.09917e-05	2.98879e-05
ENSG00000111860	CEP85L	protein_coding	centrosomal protein 85kDa-like [Source:HGNC Symbol;Acc:21638]	-0.997177	8.36891e-17	7.64998e-16
ENSG00000111863	ADTRP	protein_coding	androgen-dependent TFPI-regulating protein [Source:HGNC Symbol;Acc:21214]	1.6808	4.07668e-23	6.93608e-22
ENSG00000111879	FAM184A	protein_coding	family with sequence similarity 184, member A [Source:HGNC Symbol;Acc:20991]	-1.49342	4.69842e-19	5.32098e-18
ENSG00000111885	MAN1A1	protein_coding	mannosidase, alpha, class 1A, member 1 [Source:HGNC Symbol;Acc:6821]	-0.898959	2.98691e-09	1.24811e-08
ENSG00000111886	GABRR2	protein_coding	gamma-aminobutyric acid (GABA) A receptor, rho 2 [Source:HGNC Symbol;Acc:4091]	0.94955	7.38425e-09	2.94794e-08
ENSG00000111913	FAM65B	protein_coding	family with sequence similarity 65, member B [Source:HGNC Symbol;Acc:13872]	-0.886618	1.53342e-07	5.27162e-07
ENSG00000111961	SASH1	protein_coding	SAM and SH3 domain containing 1 [Source:HGNC Symbol;Acc:19182]	-1.40455	1.61376e-20	2.09654e-19
ENSG00000111981	ULBP1	protein_coding	UL16 binding protein 1 [Source:HGNC Symbol;Acc:14893]	2.62846	3.97182e-29	1.22837e-27
ENSG00000112029	FBXO5	protein_coding	F-box protein 5 [Source:HGNC Symbol;Acc:13584]	1.07848	2.33413e-27	6.1176e-26
ENSG00000112033	PPARD	protein_coding	peroxisome proliferator-activated receptor delta [Source:HGNC Symbol;Acc:9235]	0.752216	1.77236e-11	9.43261e-11
ENSG00000112039	FANCE	protein_coding	Fanconi anemia, complementation group E [Source:HGNC Symbol;Acc:3586]	0.995107	1.17116e-19	1.40094e-18
ENSG00000112053	SLC26A8	protein_coding	solute carrier family 26, member 8 [Source:HGNC Symbol;Acc:14468]	-1.42578	1.42077e-20	1.85612e-19
ENSG00000112077	RHAG	protein_coding	Rh-associated glycoprotein [Source:HGNC Symbol;Acc:10006]	-3.40374	4.34077e-20	5.39745e-19
ENSG00000112079	STK38	protein_coding	serine/threonine kinase 38 [Source:HGNC Symbol;Acc:17847]	-0.508423	1.13572e-11	6.16051e-11
ENSG00000112096	SOD2	protein_coding	superoxide dismutase 2, mitochondrial [Source:HGNC Symbol;Acc:11180]	0.610218	2.16286e-06	6.44978e-06
ENSG00000112110	MRPL18	protein_coding	mitochondrial ribosomal protein L18 [Source:HGNC Symbol;Acc:14477]	0.502498	9.5611e-13	5.78613e-12
ENSG00000112118	MCM3	protein_coding	minichromosome maintenance complex component 3 [Source:HGNC Symbol;Acc:6945]	0.902951	2.41632e-22	3.77033e-21
ENSG00000112139	MDGA1	protein_coding	MAM domain containing glycosylphosphatidylinositol anchor 1 [Source:HGNC Symbol;Acc:19267]	0.698168	3.2098e-06	9.35381e-06
ENSG00000112164	GLP1R	protein_coding	glucagon-like peptide 1 receptor [Source:HGNC Symbol;Acc:4324]	-0.947227	2.78507e-05	7.19147e-05
ENSG00000112175	BMP5	protein_coding	bone morphogenetic protein 5 [Source:HGNC Symbol;Acc:1072]	-1.1834	0.000682902	0.00144766
ENSG00000112183	RBM24	protein_coding	RNA binding motif protein 24 [Source:HGNC Symbol;Acc:21539]	-1.52267	7.09766e-09	2.8401e-08
ENSG00000112208	BAG2	protein_coding	BCL2-associated athanogene 2 [Source:HGNC Symbol;Acc:938]	0.856468	3.61889e-16	3.08822e-15
ENSG00000112210	RAB23	protein_coding	RAB23, member RAS oncogene family [Source:HGNC Symbol;Acc:14263]	0.614258	1.03108e-10	5.05761e-10
ENSG00000112214	FHL5	protein_coding	four and a half LIM domains 5 [Source:HGNC Symbol;Acc:17371]	-1.63808	7.189e-22	1.07366e-20
ENSG00000112232	KHDRBS2	protein_coding	KH domain containing, RNA binding, signal transduction associated 2 [Source:HGNC Symbol;Acc:18114]	-2.86428	1.38004e-27	3.70788e-26
ENSG00000112238	PRDM13	protein_coding	PR domain containing 13 [Source:HGNC Symbol;Acc:13998]	2.68673	2.83615e-13	1.81567e-12
ENSG00000112242	E2F3	protein_coding	E2F transcription factor 3 [Source:HGNC Symbol;Acc:3115]	0.908767	1.15024e-29	3.71524e-28
ENSG00000112273	HDGFL1	protein_coding	hepatoma derived growth factor-like 1 [Source:HGNC Symbol;Acc:21095]	3.3072	7.69956e-09	3.06671e-08
ENSG00000112280	COL9A1	protein_coding	collagen, type IX, alpha 1 [Source:HGNC Symbol;Acc:2217]	-1.20469	1.91631e-05	5.04687e-05
ENSG00000112290	WASF1	protein_coding	WAS protein family, member 1 [Source:HGNC Symbol;Acc:12732]	0.739165	4.28777e-10	1.97071e-09
ENSG00000112312	GMNN	protein_coding	geminin, DNA replication inhibitor [Source:HGNC Symbol;Acc:17493]	1.16588	1.61658e-27	4.29409e-26
ENSG00000112320	SOBP	protein_coding	sine oculis binding protein homolog (Drosophila) [Source:HGNC Symbol;Acc:29256]	-1.17577	2.26668e-09	9.60763e-09
ENSG00000112333	NR2E1	protein_coding	nuclear receptor subfamily 2, group E, member 1 [Source:HGNC Symbol;Acc:7973]	2.89565	3.18333e-17	3.02379e-16
ENSG00000112378	PERP	protein_coding	PERP, TP53 apoptosis effector [Source:HGNC Symbol;Acc:17637]	0.796921	0.000102048	0.000243891
ENSG00000112379	KIAA1244	protein_coding	KIAA1244 [Source:HGNC Symbol;Acc:21213]	-2.40168	2.80707e-26	6.57162e-25
ENSG00000112394	SLC16A10	protein_coding	solute carrier family 16, member 10 (aromatic amino acid transporter) [Source:HGNC Symbol;Acc:17027]	0.892154	2.14794e-11	1.13229e-10
ENSG00000112414	GPR126	protein_coding	G protein-coupled receptor 126 [Source:HGNC Symbol;Acc:13841]	-1.24327	2.25456e-12	1.31484e-11
ENSG00000112499	SLC22A2	protein_coding	solute carrier family 22 (organic cation transporter), member 2 [Source:HGNC Symbol;Acc:10966]	1.38561	1.08198e-05	2.94376e-05
ENSG00000112511	PHF1	protein_coding	PHD finger protein 1 [Source:HGNC Symbol;Acc:8919]	-0.571517	1.01458e-13	6.75397e-13
ENSG00000112530	PACRG	protein_coding	PARK2 co-regulated [Source:HGNC Symbol;Acc:19152]	-2.29104	1.19652e-27	3.2414e-26
ENSG00000112539	C6orf118	protein_coding	chromosome 6 open reading frame 118 [Source:HGNC Symbol;Acc:21233]	-3.75901	2.76378e-30	9.45865e-29
ENSG00000112541	PDE10A	protein_coding	phosphodiesterase 10A [Source:HGNC Symbol;Acc:8772]	-0.748758	3.09843e-07	1.02712e-06
ENSG00000112559	MDFI	protein_coding	MyoD family inhibitor [Source:HGNC Symbol;Acc:6967]	0.901138	4.82626e-10	2.20552e-09
ENSG00000112562	SMOC2	protein_coding	SPARC related modular calcium binding 2 [Source:HGNC Symbol;Acc:20323]	-0.760075	6.00674e-06	1.68826e-05
ENSG00000112578	BYSL	protein_coding	bystin-like [Source:HGNC Symbol;Acc:1157]	0.592737	5.25127e-13	3.27474e-12
ENSG00000112619	PRPH2	protein_coding	peripherin 2 (retinal degeneration, slow) [Source:HGNC Symbol;Acc:9942]	-0.72015	1.83352e-07	6.24561e-07
ENSG00000112655	PTK7	protein_coding	protein tyrosine kinase 7 [Source:HGNC Symbol;Acc:9618]	1.23602	1.20613e-32	5.11038e-31
ENSG00000112679	DUSP22	protein_coding	dual specificity phosphatase 22 [Source:HGNC Symbol;Acc:16077]	-0.52365	2.13812e-11	1.1273e-10
ENSG00000112699	GMDS	protein_coding	GDP-mannose 4,6-dehydratase [Source:HGNC Symbol;Acc:4369]	-1.40275	4.25446e-40	3.65728e-38
ENSG00000112715	VEGFA	protein_coding	vascular endothelial growth factor A [Source:HGNC Symbol;Acc:12680]	0.789808	1.0396e-12	6.26708e-12
ENSG00000112742	TTK	protein_coding	TTK protein kinase [Source:HGNC Symbol;Acc:12401]	1.82119	1.65558e-25	3.60528e-24
ENSG00000112759	SLC29A1	protein_coding	solute carrier family 29 (nucleoside transporters), member 1 [Source:HGNC Symbol;Acc:11003]	0.534426	4.16151e-09	1.70649e-08
ENSG00000112761	WISP3	protein_coding	WNT1 inducible signaling pathway protein 3 [Source:HGNC Symbol;Acc:12771]	0.977245	2.3615e-07	7.93841e-07
ENSG00000112782	CLIC5	protein_coding	chloride intracellular channel 5 [Source:HGNC Symbol;Acc:13517]	-1.32481	5.14926e-16	4.32987e-15
ENSG00000112796	ENPP5	protein_coding	ectonucleotide pyrophosphatase/phosphodiesterase 5 (putative) [Source:HGNC Symbol;Acc:13717]	-1.67986	2.12766e-15	1.67956e-14
ENSG00000112837	TBX18	protein_coding	T-box 18 [Source:HGNC Symbol;Acc:11595]	1.03164	1.0828e-10	5.29786e-10
ENSG00000112874	NUDT12	protein_coding	nudix (nucleoside diphosphate linked moiety X)-type motif 12 [Source:HGNC Symbol;Acc:18826]	-0.580463	2.66072e-08	9.965e-08
ENSG00000112877	CEP72	protein_coding	centrosomal protein 72kDa [Source:HGNC Symbol;Acc:25547]	0.981414	1.25357e-22	2.02152e-21
ENSG00000112936	C7	protein_coding	complement component 7 [Source:HGNC Symbol;Acc:1346]	-4.33377	1.14574e-58	6.4699e-56
ENSG00000112941	PAPD7	protein_coding	PAP associated domain containing 7 [Source:HGNC Symbol;Acc:16705]	0.513518	5.11383e-18	5.2422e-17
ENSG00000112981	NME5	protein_coding	NME/NM23 family member 5 [Source:HGNC Symbol;Acc:7853]	-2.9297	8.26029e-27	2.06048e-25
ENSG00000112984	KIF20A	protein_coding	kinesin family member 20A [Source:HGNC Symbol;Acc:9787]	1.4038	2.68524e-19	3.11648e-18
ENSG00000113083	LOX	protein_coding	lysyl oxidase [Source:HGNC Symbol;Acc:6664]	1.27047	7.85705e-17	7.19615e-16
ENSG00000113119	TMCO6	protein_coding	transmembrane and coiled-coil domains 6 [Source:HGNC Symbol;Acc:28814]	-0.523396	5.07629e-19	5.72517e-18
ENSG00000113140	SPARC	protein_coding	secreted protein, acidic, cysteine-rich (osteonectin) [Source:HGNC Symbol;Acc:11219]	1.47785	3.72374e-21	5.14382e-20
ENSG00000113211	PCDHB6	protein_coding	protocadherin beta 6 [Source:HGNC Symbol;Acc:8691]	0.88428	0.000166223	0.000385754
ENSG00000113231	PDE8B	protein_coding	phosphodiesterase 8B [Source:HGNC Symbol;Acc:8794]	-0.73098	5.24306e-12	2.94244e-11
ENSG00000113249	HAVCR1	protein_coding	hepatitis A virus cellular receptor 1 [Source:HGNC Symbol;Acc:17866]	0.798088	4.03383e-05	0.000101957
ENSG00000113262	GRM6	protein_coding	glutamate receptor, metabotropic 6 [Source:HGNC Symbol;Acc:4598]	-1.36471	8.70489e-10	3.86999e-09
ENSG00000113282	CLINT1	protein_coding	clathrin interactor 1 [Source:HGNC Symbol;Acc:23186]	-0.891518	2.78512e-24	5.3469e-23
ENSG00000113303	BTNL8	protein_coding	butyrophilin-like 8 [Source:HGNC Symbol;Acc:26131]	0.591085	0.000915407	0.00190443
ENSG00000113327	GABRG2	protein_coding	gamma-aminobutyric acid (GABA) A receptor, gamma 2 [Source:HGNC Symbol;Acc:4087]	3.29076	3.9425e-11	2.02231e-10
ENSG00000113328	CCNG1	protein_coding	cyclin G1 [Source:HGNC Symbol;Acc:1592]	-0.824996	4.74747e-21	6.47332e-20
ENSG00000113356	POLR3G	protein_coding	polymerase (RNA) III (DNA directed) polypeptide G (32kD) [Source:HGNC Symbol;Acc:30075]	0.777216	1.24709e-09	5.46272e-09
ENSG00000113368	LMNB1	protein_coding	lamin B1 [Source:HGNC Symbol;Acc:6637]	0.829684	5.22853e-14	3.59381e-13
ENSG00000113387	SUB1	protein_coding	SUB1 homolog (S. cerevisiae) [Source:HGNC Symbol;Acc:19985]	0.551722	2.58076e-09	1.08602e-08
ENSG00000113389	NPR3	protein_coding	natriuretic peptide receptor C/guanylate cyclase C (atrionatriuretic peptide receptor C) [Source:HGNC Symbol;Acc:7945]	0.953261	9.29625e-05	0.000223154
ENSG00000113391	FAM172A	protein_coding	family with sequence similarity 172, member A [Source:HGNC Symbol;Acc:25365]	-0.691929	1.09308e-51	2.79692e-49
ENSG00000113396	SLC27A6	protein_coding	solute carrier family 27 (fatty acid transporter), member 6 [Source:HGNC Symbol;Acc:11000]	-2.84767	1.2955e-42	1.43345e-40
ENSG00000113407	TARS	protein_coding	threonyl-tRNA synthetase [Source:HGNC Symbol;Acc:11572]	0.690997	1.00426e-13	6.68799e-13
ENSG00000113430	IRX4	protein_coding	iroquois homeobox 4 [Source:HGNC Symbol;Acc:6129]	1.66643	2.04631e-12	1.19851e-11
ENSG00000113448	PDE4D	protein_coding	phosphodiesterase 4D, cAMP-specific [Source:HGNC Symbol;Acc:8783]	-0.646804	3.14378e-09	1.31049e-08
ENSG00000113456	RAD1	protein_coding	RAD1 homolog (S. pombe) [Source:HGNC Symbol;Acc:9806]	0.521041	8.37716e-18	8.41106e-17
ENSG00000113460	BRIX1	protein_coding	BRX1, biogenesis of ribosomes, homolog (S. cerevisiae) [Source:HGNC Symbol;Acc:24170]	0.91922	5.63022e-22	8.45876e-21
ENSG00000113494	PRLR	protein_coding	prolactin receptor [Source:HGNC Symbol;Acc:9446]	-0.889382	0.000133466	0.000313736
ENSG00000113525	IL5	protein_coding	interleukin 5 (colony-stimulating factor, eosinophil) [Source:HGNC Symbol;Acc:6016]	-1.22158	1.6222e-12	9.58338e-12
ENSG00000113569	NUP155	protein_coding	nucleoporin 155kDa [Source:HGNC Symbol;Acc:8063]	0.773054	1.04959e-25	2.33534e-24
ENSG00000113594	LIFR	protein_coding	leukemia inhibitory factor receptor alpha [Source:HGNC Symbol;Acc:6597]	-2.22113	1.62519e-30	5.66257e-29
ENSG00000113600	C9	protein_coding	complement component 9 [Source:HGNC Symbol;Acc:1358]	1.08631	0.000198241	0.000455283
ENSG00000113645	WWC1	protein_coding	WW and C2 domain containing 1 [Source:HGNC Symbol;Acc:29435]	-0.783274	2.22262e-10	1.05485e-09
ENSG00000113719	ERGIC1	protein_coding	endoplasmic reticulum-golgi intermediate compartment (ERGIC) 1 [Source:HGNC Symbol;Acc:29205]	-0.529037	6.7226e-10	3.02485e-09
ENSG00000113721	PDGFRB	protein_coding	platelet-derived growth factor receptor, beta polypeptide [Source:HGNC Symbol;Acc:8804]	0.617836	7.88066e-06	2.18457e-05
ENSG00000113722	CDX1	protein_coding	caudal type homeobox 1 [Source:HGNC Symbol;Acc:1805]	1.52945	5.81063e-10	2.63368e-09
ENSG00000113739	STC2	protein_coding	stanniocalcin 2 [Source:HGNC Symbol;Acc:11374]	2.20541	6.48692e-48	1.12412e-45
ENSG00000113742	CPEB4	protein_coding	cytoplasmic polyadenylation element binding protein 4 [Source:HGNC Symbol;Acc:21747]	-0.85555	6.24148e-15	4.70258e-14
ENSG00000113790	EHHADH	protein_coding	enoyl-CoA, hydratase/3-hydroxyacyl CoA dehydrogenase [Source:HGNC Symbol;Acc:3247]	0.535872	5.58145e-10	2.53491e-09
ENSG00000113805	CNTN3	protein_coding	contactin 3 (plasmacytoma associated) [Source:HGNC Symbol;Acc:2173]	-1.23281	4.3891e-09	1.79533e-08
ENSG00000113810	SMC4	protein_coding	structural maintenance of chromosomes 4 [Source:HGNC Symbol;Acc:14013]	1.11507	9.02199e-19	9.94241e-18
ENSG00000113845	TIMMDC1	protein_coding	translocase of inner mitochondrial membrane domain containing 1 [Source:HGNC Symbol;Acc:1321]	0.568202	4.99786e-19	5.63865e-18
ENSG00000113851	CRBN	protein_coding	cereblon [Source:HGNC Symbol;Acc:30185]	-0.574417	1.3746e-22	2.20583e-21
ENSG00000113905	HRG	protein_coding	histidine-rich glycoprotein [Source:HGNC Symbol;Acc:5181]	1.4493	1.2579e-05	3.39476e-05
ENSG00000113924	HGD	protein_coding	homogentisate 1,2-dioxygenase [Source:HGNC Symbol;Acc:4892]	-1.56762	1.02968e-21	1.50891e-20
ENSG00000114013	CD86	protein_coding	CD86 molecule [Source:HGNC Symbol;Acc:1705]	0.96306	2.93368e-11	1.52711e-10
ENSG00000114026	OGG1	protein_coding	8-oxoguanine DNA glycosylase [Source:HGNC Symbol;Acc:8125]	-0.537029	1.73471e-19	2.04538e-18
ENSG00000114115	RBP1	protein_coding	retinol binding protein 1, cellular [Source:HGNC Symbol;Acc:9919]	1.44169	1.61408e-21	2.31962e-20
ENSG00000114124	GRK7	protein_coding	G protein-coupled receptor kinase 7 [Source:HGNC Symbol;Acc:17031]	0.98411	7.10912e-08	2.53719e-07
ENSG00000114125	RNF7	protein_coding	ring finger protein 7 [Source:HGNC Symbol;Acc:10070]	0.617146	1.39118e-16	1.241e-15
ENSG00000114166	KAT2B	protein_coding	K(lysine) acetyltransferase 2B [Source:HGNC Symbol;Acc:8638]	-1.35872	9.99e-31	3.55644e-29
ENSG00000114200	BCHE	protein_coding	butyrylcholinesterase [Source:HGNC Symbol;Acc:983]	2.57736	1.64398e-26	3.95329e-25
ENSG00000114204	SERPINI2	protein_coding	serpin peptidase inhibitor, clade I (pancpin), member 2 [Source:HGNC Symbol;Acc:8945]	-2.22253	1.26187e-19	1.5045e-18
ENSG00000114209	PDCD10	protein_coding	programmed cell death 10 [Source:HGNC Symbol;Acc:8761]	0.712194	4.07171e-17	3.83209e-16
ENSG00000114248	LRRC31	protein_coding	leucine rich repeat containing 31 [Source:HGNC Symbol;Acc:26261]	-3.40759	2.23947e-33	1.0244e-31
ENSG00000114251	WNT5A	protein_coding	wingless-type MMTV integration site family, member 5A [Source:HGNC Symbol;Acc:12784]	0.637557	1.29489e-05	3.48997e-05
ENSG00000114268	PFKFB4	protein_coding	6-phosphofructo-2-kinase/fructose-2,6-biphosphatase 4 [Source:HGNC Symbol;Acc:8875]	1.56052	9.11103e-36	5.1449e-34
ENSG00000114270	COL7A1	protein_coding	collagen, type VII, alpha 1 [Source:HGNC Symbol;Acc:2214]	1.73989	6.13271e-36	3.52383e-34
ENSG00000114346	ECT2	protein_coding	epithelial cell transforming sequence 2 oncogene [Source:HGNC Symbol;Acc:3155]	1.82557	4.09987e-52	1.1284e-49
ENSG00000114349	GNAT1	protein_coding	guanine nucleotide binding protein (G protein), alpha transducing activity polypeptide 1 [Source:HGNC Symbol;Acc:4393]	-2.23393	4.59523e-16	3.88595e-15
ENSG00000114354	TFG	protein_coding	TRK-fused gene [Source:HGNC Symbol;Acc:11758]	0.615754	7.99649e-17	7.31772e-16
ENSG00000114374	USP9Y	protein_coding	ubiquitin specific peptidase 9, Y-linked [Source:HGNC Symbol;Acc:12633]	-1.02586	7.74582e-10	3.4643e-09
ENSG00000114388	NPRL2	protein_coding	nitrogen permease regulator-like 2 (S. cerevisiae) [Source:HGNC Symbol;Acc:24969]	-0.518073	4.8903e-21	6.65421e-20
ENSG00000114395	CYB561D2	protein_coding	cytochrome b561 family, member D2 [Source:HGNC Symbol;Acc:30253]	-0.571042	1.44543e-18	1.55778e-17
ENSG00000114405	C3orf14	protein_coding	chromosome 3 open reading frame 14 [Source:HGNC Symbol;Acc:25024]	-0.608852	1.63807e-05	4.35331e-05
ENSG00000114416	FXR1	protein_coding	fragile X mental retardation, autosomal homolog 1 [Source:HGNC Symbol;Acc:4023]	0.686612	1.79403e-18	1.91145e-17
ENSG00000114450	GNB4	protein_coding	guanine nucleotide binding protein (G protein), beta polypeptide 4 [Source:HGNC Symbol;Acc:20731]	0.725729	2.9051e-13	1.85872e-12
ENSG00000114491	UMPS	protein_coding	uridine monophosphate synthetase [Source:HGNC Symbol;Acc:12563]	0.708496	6.17947e-21	8.36322e-20
ENSG00000114503	NCBP2	protein_coding	nuclear cap binding protein subunit 2, 20kDa [Source:HGNC Symbol;Acc:7659]	0.810236	1.34578e-26	3.25052e-25
ENSG00000114529	C3orf52	protein_coding	chromosome 3 open reading frame 52 [Source:HGNC Symbol;Acc:26255]	0.693823	1.49206e-07	5.13588e-07
ENSG00000114541	FRMD4B	protein_coding	FERM domain containing 4B [Source:HGNC Symbol;Acc:24886]	-0.58583	1.01107e-10	4.96546e-10
ENSG00000114547	ROPN1B	protein_coding	rhophilin associated tail protein 1B [Source:HGNC Symbol;Acc:31927]	-1.86268	5.50169e-23	9.19343e-22
ENSG00000114554	PLXNA1	protein_coding	plexin A1 [Source:HGNC Symbol;Acc:9099]	1.13779	9.13811e-42	9.44137e-40
ENSG00000114654	EFCC1	protein_coding	EF-hand and coiled-coil domain containing 1 [Source:HGNC Symbol;Acc:25692]	-0.974481	3.75459e-12	2.13453e-11
ENSG00000114686	MRPL3	protein_coding	mitochondrial ribosomal protein L3 [Source:HGNC Symbol;Acc:10379]	0.689967	7.42418e-23	1.22067e-21
ENSG00000114698	PLSCR4	protein_coding	phospholipid scramblase 4 [Source:HGNC Symbol;Acc:16497]	-0.565317	5.14238e-07	1.65608e-06
ENSG00000114735	HEMK1	protein_coding	HemK methyltransferase family member 1 [Source:HGNC Symbol;Acc:24923]	-0.686447	2.64541e-25	5.64079e-24
ENSG00000114744	COMMD2	protein_coding	COMM domain containing 2 [Source:HGNC Symbol;Acc:24993]	0.652992	7.81363e-26	1.75282e-24
ENSG00000114745	GORASP1	protein_coding	golgi reassembly stacking protein 1, 65kDa [Source:HGNC Symbol;Acc:16769]	-0.683631	8.16365e-31	2.94143e-29
ENSG00000114770	ABCC5	protein_coding	ATP-binding cassette, sub-family C (CFTR/MRP), member 5 [Source:HGNC Symbol;Acc:56]	0.774691	1.41178e-06	4.31048e-06
ENSG00000114771	AADAC	protein_coding	arylacetamide deacetylase [Source:HGNC Symbol;Acc:17]	-1.76394	2.67903e-09	1.12578e-08
ENSG00000114779	ABHD14B	protein_coding	abhydrolase domain containing 14B [Source:HGNC Symbol;Acc:28235]	-0.818305	9.48351e-26	2.11583e-24
ENSG00000114812	VIPR1	protein_coding	vasoactive intestinal peptide receptor 1 [Source:HGNC Symbol;Acc:12694]	-0.93993	8.15059e-12	4.48426e-11
ENSG00000114841	DNAH1	protein_coding	dynein, axonemal, heavy chain 1 [Source:HGNC Symbol;Acc:2940]	-1.24283	6.84762e-28	1.88782e-26
ENSG00000114853	ZBTB47	protein_coding	zinc finger and BTB domain containing 47 [Source:HGNC Symbol;Acc:26955]	-0.812909	2.54601e-15	1.99825e-14
ENSG00000114854	TNNC1	protein_coding	troponin C type 1 (slow) [Source:HGNC Symbol;Acc:11943]	-1.19711	0.000190095	0.000437465
ENSG00000114859	CLCN2	protein_coding	chloride channel, voltage-sensitive 2 [Source:HGNC Symbol;Acc:2020]	0.859632	6.16869e-16	5.15664e-15
ENSG00000114861	FOXP1	protein_coding	forkhead box P1 [Source:HGNC Symbol;Acc:3823]	-0.728958	1.15482e-14	8.46524e-14
ENSG00000114867	EIF4G1	protein_coding	eukaryotic translation initiation factor 4 gamma, 1 [Source:HGNC Symbol;Acc:3296]	0.660014	2.39673e-19	2.79649e-18
ENSG00000114923	SLC4A3	protein_coding	solute carrier family 4, anion exchanger, member 3 [Source:HGNC Symbol;Acc:11029]	0.756728	3.61561e-08	1.33565e-07
ENSG00000114948	ADAM23	protein_coding	ADAM metallopeptidase domain 23 [Source:HGNC Symbol;Acc:202]	1.51493	3.51834e-11	1.81583e-10
ENSG00000114993	RTKN	protein_coding	rhotekin [Source:HGNC Symbol;Acc:10466]	0.897847	1.71539e-24	3.35619e-23
ENSG00000114999	TTL	protein_coding	tubulin tyrosine ligase [Source:HGNC Symbol;Acc:21586]	0.787992	2.18934e-30	7.56383e-29
ENSG00000115008	IL1A	protein_coding	interleukin 1, alpha [Source:HGNC Symbol;Acc:5991]	2.03639	5.04212e-14	3.4737e-13
ENSG00000115009	CCL20	protein_coding	chemokine (C-C motif) ligand 20 [Source:HGNC Symbol;Acc:10619]	1.28561	2.40902e-08	9.06692e-08
ENSG00000115112	TFCP2L1	protein_coding	transcription factor CP2-like 1 [Source:HGNC Symbol;Acc:17925]	-1.0121	1.47261e-09	6.38736e-09
ENSG00000115128	SF3B14	protein_coding	Pre-mRNA branch site protein p14 [Source:UniProtKB/Swiss-Prot;Acc:Q9Y3B4]	0.676103	2.082e-11	1.09965e-10
ENSG00000115129	TP53I3	protein_coding	tumor protein p53 inducible protein 3 [Source:HGNC Symbol;Acc:19373]	-0.617911	1.58776e-07	5.44585e-07
ENSG00000115138	POMC	protein_coding	proopiomelanocortin [Source:HGNC Symbol;Acc:9201]	1.1583	4.76185e-07	1.54126e-06
ENSG00000115163	CENPA	protein_coding	centromere protein A [Source:HGNC Symbol;Acc:1851]	2.12396	1.18044e-28	3.4799e-27
ENSG00000115170	ACVR1	protein_coding	activin A receptor, type I [Source:HGNC Symbol;Acc:171]	0.629992	1.72419e-19	2.03425e-18
ENSG00000115194	SLC30A3	protein_coding	solute carrier family 30 (zinc transporter), member 3 [Source:HGNC Symbol;Acc:11014]	1.72529	2.56729e-12	1.48689e-11
ENSG00000115221	ITGB6	protein_coding	integrin, beta 6 [Source:HGNC Symbol;Acc:6161]	0.988822	2.08026e-10	9.90012e-10
ENSG00000115233	PSMD14	protein_coding	proteasome (prosome, macropain) 26S subunit, non-ATPase, 14 [Source:HGNC Symbol;Acc:16889]	1.00855	7.43207e-30	2.45131e-28
ENSG00000115241	PPM1G	protein_coding	protein phosphatase, Mg2+/Mn2+ dependent, 1G [Source:HGNC Symbol;Acc:9278]	0.556128	4.03031e-23	6.86075e-22
ENSG00000115252	PDE1A	protein_coding	phosphodiesterase 1A, calmodulin-dependent [Source:HGNC Symbol;Acc:8774]	-1.34252	2.52948e-21	3.55877e-20
ENSG00000115255	REEP6	protein_coding	receptor accessory protein 6 [Source:HGNC Symbol;Acc:30078]	-0.87217	6.2557e-08	2.24829e-07
ENSG00000115267	IFIH1	protein_coding	interferon induced with helicase C domain 1 [Source:HGNC Symbol;Acc:18873]	0.787959	6.20959e-08	2.2327e-07
ENSG00000115289	PCGF1	protein_coding	polycomb group ring finger 1 [Source:HGNC Symbol;Acc:17615]	0.550553	8.65229e-17	7.8848e-16
ENSG00000115297	TLX2	protein_coding	T-cell leukemia homeobox 2 [Source:HGNC Symbol;Acc:5057]	1.67471	1.05858e-21	1.54988e-20
ENSG00000115318	LOXL3	protein_coding	lysyl oxidase-like 3 [Source:HGNC Symbol;Acc:13869]	0.627409	2.08857e-10	9.93824e-10
ENSG00000115353	TACR1	protein_coding	tachykinin receptor 1 [Source:HGNC Symbol;Acc:11526]	-1.43179	1.13007e-25	2.50082e-24
ENSG00000115361	ACADL	protein_coding	acyl-CoA dehydrogenase, long chain [Source:HGNC Symbol;Acc:88]	-2.75474	3.86914e-26	8.97623e-25
ENSG00000115368	WDR75	protein_coding	WD repeat domain 75 [Source:HGNC Symbol;Acc:25725]	0.538231	3.51887e-16	3.00757e-15
ENSG00000115380	EFEMP1	protein_coding	EGF containing fibulin-like extracellular matrix protein 1 [Source:HGNC Symbol;Acc:3218]	-0.695552	3.96989e-06	1.14295e-05
ENSG00000115386	REG1A	protein_coding	regenerating islet-derived 1 alpha [Source:HGNC Symbol;Acc:9951]	3.61177	7.28776e-10	3.26702e-09
ENSG00000115414	FN1	protein_coding	fibronectin 1 [Source:HGNC Symbol;Acc:3778]	1.92163	4.00016e-25	8.3501e-24
ENSG00000115415	STAT1	protein_coding	signal transducer and activator of transcription 1, 91kDa [Source:HGNC Symbol;Acc:11362]	1.21707	1.70944e-15	1.36355e-14
ENSG00000115419	GLS	protein_coding	glutaminase [Source:HGNC Symbol;Acc:4331]	0.784055	6.73126e-17	6.20496e-16
ENSG00000115423	DNAH6	protein_coding	dynein, axonemal, heavy chain 6 [Source:HGNC Symbol;Acc:2951]	-2.47429	1.07697e-25	2.39138e-24
ENSG00000115425	PECR	protein_coding	peroxisomal trans-2-enoyl-CoA reductase [Source:HGNC Symbol;Acc:18281]	-0.543614	2.81796e-07	9.38137e-07
ENSG00000115457	IGFBP2	protein_coding	insulin-like growth factor binding protein 2, 36kDa [Source:HGNC Symbol;Acc:5471]	0.740628	3.28906e-05	8.4126e-05
ENSG00000115461	IGFBP5	protein_coding	insulin-like growth factor binding protein 5 [Source:HGNC Symbol;Acc:5474]	-1.13943	4.20771e-13	2.65021e-12
ENSG00000115468	EFHD1	protein_coding	EF-hand domain family, member D1 [Source:HGNC Symbol;Acc:29556]	-1.59804	2.515e-20	3.21763e-19
ENSG00000115484	CCT4	protein_coding	chaperonin containing TCP1, subunit 4 (delta) [Source:HGNC Symbol;Acc:1617]	0.608746	4.80345e-21	6.5442e-20
ENSG00000115488	NEU2	protein_coding	sialidase 2 (cytosolic sialidase) [Source:HGNC Symbol;Acc:7759]	4.19337	3.68705e-24	6.97622e-23
ENSG00000115507	OTX1	protein_coding	orthodenticle homeobox 1 [Source:HGNC Symbol;Acc:8521]	-1.02786	7.65095e-12	4.22623e-11
ENSG00000115514	TXNDC9	protein_coding	thioredoxin domain containing 9 [Source:HGNC Symbol;Acc:24110]	0.560336	2.63036e-11	1.37553e-10
ENSG00000115523	GNLY	protein_coding	granulysin [Source:HGNC Symbol;Acc:4414]	1.12729	2.09158e-09	8.91509e-09
ENSG00000115541	HSPE1	protein_coding	heat shock 10kDa protein 1 (chaperonin 10) [Source:HGNC Symbol;Acc:5269]	0.817279	1.22076e-14	8.91867e-14
ENSG00000115592	PRKAG3	protein_coding	protein kinase, AMP-activated, gamma 3 non-catalytic subunit [Source:HGNC Symbol;Acc:9387]	-1.13734	2.31891e-05	6.04592e-05
ENSG00000115648	MLPH	protein_coding	melanophilin [Source:HGNC Symbol;Acc:29643]	-2.71714	1.92817e-35	1.04728e-33
ENSG00000115649	CNPPD1	protein_coding	cyclin Pas1/PHO80 domain containing 1 [Source:HGNC Symbol;Acc:25220]	-0.555143	6.84318e-12	3.802e-11
ENSG00000115652	UXS1	protein_coding	UDP-glucuronate decarboxylase 1 [Source:HGNC Symbol;Acc:17729]	0.57282	6.62189e-21	8.92879e-20
ENSG00000115665	SLC5A7	protein_coding	solute carrier family 5 (choline transporter), member 7 [Source:HGNC Symbol;Acc:14025]	-2.28929	9.00169e-13	5.46779e-12
ENSG00000115705	TPO	protein_coding	thyroid peroxidase [Source:HGNC Symbol;Acc:12015]	-1.48023	2.67659e-11	1.39815e-10
ENSG00000115758	ODC1	protein_coding	ornithine decarboxylase 1 [Source:HGNC Symbol;Acc:8109]	1.81643	5.67675e-21	7.69238e-20
ENSG00000115761	NOL10	protein_coding	nucleolar protein 10 [Source:HGNC Symbol;Acc:25862]	0.501948	7.45272e-19	8.29115e-18
ENSG00000115844	DLX2	protein_coding	distal-less homeobox 2 [Source:HGNC Symbol;Acc:2915]	3.98612	1.13511e-52	3.29001e-50
ENSG00000115902	SLC1A4	protein_coding	solute carrier family 1 (glutamate/neutral amino acid transporter), member 4 [Source:HGNC Symbol;Acc:10942]	0.50478	3.18298e-06	9.28418e-06
ENSG00000115919	KYNU	protein_coding	kynureninase [Source:HGNC Symbol;Acc:6469]	0.888437	1.16525e-07	4.0596e-07
ENSG00000115946	PNO1	protein_coding	partner of NOB1 homolog (S. cerevisiae) [Source:HGNC Symbol;Acc:32790]	0.763768	1.47766e-22	2.36426e-21
ENSG00000115993	TRAK2	protein_coding	trafficking protein, kinesin binding 2 [Source:HGNC Symbol;Acc:13206]	-0.514796	4.08812e-13	2.57776e-12
ENSG00000116016	EPAS1	protein_coding	endothelial PAS domain protein 1 [Source:HGNC Symbol;Acc:3374]	-0.571836	2.90267e-10	1.3585e-09
ENSG00000116032	GRIN3B	protein_coding	glutamate receptor, ionotropic, N-methyl-D-aspartate 3B [Source:HGNC Symbol;Acc:16768]	-1.04523	9.4184e-13	5.70504e-12
ENSG00000116035	VAX2	protein_coding	ventral anterior homeobox 2 [Source:HGNC Symbol;Acc:12661]	2.56075	4.71494e-33	2.0728e-31
ENSG00000116062	MSH6	protein_coding	mutS homolog 6 (E. coli) [Source:HGNC Symbol;Acc:7329]	0.659792	2.92153e-21	4.07348e-20
ENSG00000116117	PARD3B	protein_coding	par-3 partitioning defective 3 homolog B (C. elegans) [Source:HGNC Symbol;Acc:14446]	-1.3816	3.25221e-24	6.19282e-23
ENSG00000116141	MARK1	protein_coding	MAP/microtubule affinity-regulating kinase 1 [Source:HGNC Symbol;Acc:6896]	0.949125	4.74366e-22	7.18282e-21
ENSG00000116151	MORN1	protein_coding	MORN repeat containing 1 [Source:HGNC Symbol;Acc:25852]	-0.663101	3.72094e-11	1.91496e-10
ENSG00000116157	GPX7	protein_coding	glutathione peroxidase 7 [Source:HGNC Symbol;Acc:4559]	0.607637	3.87584e-05	9.81532e-05
ENSG00000116161	CACYBP	protein_coding	calcyclin binding protein [Source:HGNC Symbol;Acc:30423]	0.803106	9.82262e-22	1.44459e-20
ENSG00000116176	TPSG1	protein_coding	tryptase gamma 1 [Source:HGNC Symbol;Acc:14134]	-1.09169	1.2055e-06	3.71006e-06
ENSG00000116183	PAPPA2	protein_coding	pappalysin 2 [Source:HGNC Symbol;Acc:14615]	1.15204	6.75542e-06	1.88783e-05
ENSG00000116194	ANGPTL1	protein_coding	angiopoietin-like 1 [Source:HGNC Symbol;Acc:489]	-1.86965	3.04405e-48	5.56976e-46
ENSG00000116209	TMEM59	protein_coding	transmembrane protein 59 [Source:HGNC Symbol;Acc:1239]	-0.670972	8.23005e-18	8.27604e-17
ENSG00000116212	LRRC42	protein_coding	leucine rich repeat containing 42 [Source:HGNC Symbol;Acc:28792]	0.5611	4.43449e-14	3.06863e-13
ENSG00000116260	QSOX1	protein_coding	quiescin Q6 sulfhydryl oxidase 1 [Source:HGNC Symbol;Acc:9756]	-0.578959	3.58524e-06	1.03713e-05
ENSG00000116299	KIAA1324	protein_coding	KIAA1324 [Source:HGNC Symbol;Acc:29618]	-2.91941	1.84124e-26	4.40822e-25
ENSG00000116514	RNF19B	protein_coding	ring finger protein 19B [Source:HGNC Symbol;Acc:26886]	0.589265	3.60133e-09	1.49078e-08
ENSG00000116544	DLGAP3	protein_coding	discs, large (Drosophila) homolog-associated protein 3 [Source:HGNC Symbol;Acc:30368]	0.721757	6.32487e-06	1.77371e-05
ENSG00000116574	RHOU	protein_coding	ras homolog family member U [Source:HGNC Symbol;Acc:17794]	-1.11967	9.0526e-12	4.95804e-11
ENSG00000116649	SRM	protein_coding	spermidine synthase [Source:HGNC Symbol;Acc:11296]	0.536482	1.51691e-09	6.56994e-09
ENSG00000116670	MAD2L2	protein_coding	MAD2 mitotic arrest deficient-like 2 (yeast) [Source:HGNC Symbol;Acc:6764]	0.843162	1.01804e-16	9.21835e-16
ENSG00000116678	LEPR	protein_coding	leptin receptor [Source:HGNC Symbol;Acc:6554]	-2.41985	4.02971e-66	5.27924e-63
ENSG00000116701	NCF2	protein_coding	neutrophil cytosolic factor 2 [Source:HGNC Symbol;Acc:7661]	1.00737	1.15765e-16	1.04134e-15
ENSG00000116741	RGS2	protein_coding	regulator of G-protein signaling 2, 24kDa [Source:HGNC Symbol;Acc:9998]	0.52302	2.51077e-05	6.5228e-05
ENSG00000116745	RPE65	protein_coding	retinal pigment epithelium-specific protein 65kDa [Source:HGNC Symbol;Acc:10294]	3.59174	4.41523e-26	1.01693e-24
ENSG00000116748	AMPD1	protein_coding	adenosine monophosphate deaminase 1 [Source:HGNC Symbol;Acc:468]	-1.91366	9.76503e-17	8.85695e-16
ENSG00000116783	TNNI3K	protein_coding	TNNI3 interacting kinase [Source:HGNC Symbol;Acc:19661]	-1.77861	1.06164e-12	6.3905e-12
ENSG00000116785	CFHR3	protein_coding	complement factor H-related 3 [Source:HGNC Symbol;Acc:16980]	2.39599	1.36787e-22	2.19718e-21
ENSG00000116815	CD58	protein_coding	CD58 molecule [Source:HGNC Symbol;Acc:1688]	0.710022	5.5952e-13	3.47928e-12
ENSG00000116819	TFAP2E	protein_coding	transcription factor AP-2 epsilon (activating enhancer binding protein 2 epsilon) [Source:HGNC Symbol;Acc:30774]	0.642231	1.74995e-11	9.32245e-11
ENSG00000116830	TTF2	protein_coding	transcription termination factor, RNA polymerase II [Source:HGNC Symbol;Acc:12398]	0.64535	1.62366e-12	9.5903e-12
ENSG00000116833	NR5A2	protein_coding	nuclear receptor subfamily 5, group A, member 2 [Source:HGNC Symbol;Acc:7984]	-0.71464	7.43618e-09	2.96795e-08
ENSG00000116871	MAP7D1	protein_coding	MAP7 domain containing 1 [Source:HGNC Symbol;Acc:25514]	0.749738	1.13566e-11	6.16051e-11
ENSG00000116885	OSCP1	protein_coding	organic solute carrier partner 1 [Source:HGNC Symbol;Acc:29971]	-0.794771	1.76098e-10	8.4457e-10
ENSG00000116954	RRAGC	protein_coding	Ras-related GTP binding C [Source:HGNC Symbol;Acc:19902]	0.633106	8.06161e-13	4.93061e-12
ENSG00000116957	TBCE	protein_coding	tubulin folding cofactor E [Source:HGNC Symbol;Acc:11582]	0.521743	3.58091e-18	3.71381e-17
ENSG00000116962	NID1	protein_coding	nidogen 1 [Source:HGNC Symbol;Acc:7821]	0.71871	2.7419e-07	9.14116e-07
ENSG00000116981	NT5C1A	protein_coding	5'-nucleotidase, cytosolic IA [Source:HGNC Symbol;Acc:17819]	-1.75023	1.84333e-07	6.27446e-07
ENSG00000116990	MYCL1	protein_coding	v-myc myelocytomatosis viral oncogene homolog 1, lung carcinoma derived (avian) [Source:HGNC Symbol;Acc:7555]	0.711872	0.000101658	0.000242977
ENSG00000116996	ZP4	protein_coding	zona pellucida glycoprotein 4 [Source:HGNC Symbol;Acc:15770]	3.2485	1.51608e-13	9.93889e-13
ENSG00000117013	KCNQ4	protein_coding	potassium voltage-gated channel, KQT-like subfamily, member 4 [Source:HGNC Symbol;Acc:6298]	-1.32361	3.84601e-17	3.6301e-16
ENSG00000117016	RIMS3	protein_coding	regulating synaptic membrane exocytosis 3 [Source:HGNC Symbol;Acc:21292]	0.63594	0.000232496	0.00052848
ENSG00000117090	SLAMF1	protein_coding	signaling lymphocytic activation molecule family member 1 [Source:HGNC Symbol;Acc:10903]	-0.52934	0.000572902	0.00122847
ENSG00000117114	LPHN2	protein_coding	latrophilin 2 [Source:HGNC Symbol;Acc:18582]	-0.655016	1.83707e-08	7.00521e-08
ENSG00000117115	PADI2	protein_coding	peptidyl arginine deiminase, type II [Source:HGNC Symbol;Acc:18341]	-1.97902	1.59605e-17	1.56555e-16
ENSG00000117122	MFAP2	protein_coding	microfibrillar-associated protein 2 [Source:HGNC Symbol;Acc:7033]	2.16389	3.7214e-43	4.3843e-41
ENSG00000117148	ACTL8	protein_coding	actin-like 8 [Source:HGNC Symbol;Acc:24018]	3.17425	1.95472e-11	1.0356e-10
ENSG00000117152	RGS4	protein_coding	regulator of G-protein signaling 4 [Source:HGNC Symbol;Acc:10000]	1.27166	1.95503e-13	1.27147e-12
ENSG00000117154	IGSF21	protein_coding	immunoglobin superfamily, member 21 [Source:HGNC Symbol;Acc:28246]	0.623547	4.76425e-06	1.3558e-05
ENSG00000117228	GBP1	protein_coding	guanylate binding protein 1, interferon-inducible [Source:HGNC Symbol;Acc:4182]	1.33779	3.35844e-14	2.34733e-13
ENSG00000117289	TXNIP	protein_coding	thioredoxin interacting protein [Source:HGNC Symbol;Acc:16952]	-0.854251	2.57009e-14	1.81883e-13
ENSG00000117305	HMGCL	protein_coding	3-hydroxymethyl-3-methylglutaryl-CoA lyase [Source:HGNC Symbol;Acc:5005]	-0.504009	2.15504e-12	1.25927e-11
ENSG00000117308	GALE	protein_coding	UDP-galactose-4-epimerase [Source:HGNC Symbol;Acc:4116]	-1.0832	6.05394e-20	7.42061e-19
ENSG00000117318	ID3	protein_coding	inhibitor of DNA binding 3, dominant negative helix-loop-helix protein [Source:HGNC Symbol;Acc:5362]	0.530495	4.9012e-05	0.000122397
ENSG00000117322	CR2	protein_coding	complement component (3d/Epstein Barr virus) receptor 2 [Source:HGNC Symbol;Acc:2336]	-1.8897	1.36497e-09	5.94803e-09
ENSG00000117385	LEPRE1	protein_coding	leucine proline-enriched proteoglycan (leprecan) 1 [Source:HGNC Symbol;Acc:19316]	0.775574	4.17505e-14	2.89645e-13
ENSG00000117394	SLC2A1	protein_coding	solute carrier family 2 (facilitated glucose transporter), member 1 [Source:HGNC Symbol;Acc:11005]	1.79581	9.2872e-26	2.07501e-24
ENSG00000117395	EBNA1BP2	protein_coding	EBNA1 binding protein 2 [Source:HGNC Symbol;Acc:15531]	0.69591	2.62278e-16	2.26832e-15
ENSG00000117399	CDC20	protein_coding	cell division cycle 20 [Source:HGNC Symbol;Acc:1723]	1.66929	1.5271e-25	3.33216e-24
ENSG00000117407	ARTN	protein_coding	artemin [Source:HGNC Symbol;Acc:727]	2.04848	1.62947e-31	6.19843e-30
ENSG00000117411	B4GALT2	protein_coding	UDP-Gal:betaGlcNAc beta 1,4- galactosyltransferase, polypeptide 2 [Source:HGNC Symbol;Acc:925]	0.618685	1.37982e-19	1.64036e-18
ENSG00000117425	PTCH2	protein_coding	patched 2 [Source:HGNC Symbol;Acc:9586]	-1.20544	1.1979e-17	1.18818e-16
ENSG00000117472	TSPAN1	protein_coding	tetraspanin 1 [Source:HGNC Symbol;Acc:20657]	-2.0801	1.32282e-18	1.43034e-17
ENSG00000117477	CCDC181	protein_coding	coiled-coil domain containing 181 [Source:HGNC Symbol;Acc:28051]	-1.14044	4.1896e-15	3.21655e-14
ENSG00000117480	FAAH	protein_coding	fatty acid amide hydrolase [Source:HGNC Symbol;Acc:3553]	-0.852004	2.59378e-12	1.50118e-11
ENSG00000117501	MROH9	protein_coding	maestro heat-like repeat family member 9 [Source:HGNC Symbol;Acc:26287]	-0.885703	5.62726e-07	1.80319e-06
ENSG00000117507	FMO6P	protein_coding	flavin containing monooxygenase 6 pseudogene [Source:HGNC Symbol;Acc:24024]	-1.30914	7.32998e-12	4.06006e-11
ENSG00000117528	ABCD3	protein_coding	ATP-binding cassette, sub-family D (ALD), member 3 [Source:HGNC Symbol;Acc:67]	-0.690141	3.49411e-21	4.83273e-20
ENSG00000117586	TNFSF4	protein_coding	tumor necrosis factor (ligand) superfamily, member 4 [Source:HGNC Symbol;Acc:11934]	1.2209	1.03588e-16	9.37732e-16
ENSG00000117593	DARS2	protein_coding	aspartyl-tRNA synthetase 2, mitochondrial [Source:HGNC Symbol;Acc:25538]	0.669273	1.94671e-20	2.51415e-19
ENSG00000117595	IRF6	protein_coding	interferon regulatory factor 6 [Source:HGNC Symbol;Acc:6121]	0.798355	8.49279e-09	3.36628e-08
ENSG00000117598	LPPR5	protein_coding	Lipid phosphate phosphatase-related protein type 5 [Source:UniProtKB/Swiss-Prot;Acc:Q32ZL2]	1.29191	2.63857e-05	6.83853e-05
ENSG00000117600	LPPR4	protein_coding	Lipid phosphate phosphatase-related protein type 4 [Source:UniProtKB/Swiss-Prot;Acc:Q7Z2D5]	-0.506089	0.000747619	0.00157761
ENSG00000117616	C1orf63	protein_coding	chromosome 1 open reading frame 63 [Source:HGNC Symbol;Acc:25234]	-0.651062	2.345e-27	6.13937e-26
ENSG00000117620	SLC35A3	protein_coding	solute carrier family 35 (UDP-N-acetylglucosamine (UDP-GlcNAc) transporter), member A3 [Source:HGNC Symbol;Acc:11023]	-0.519035	2.16212e-11	1.1394e-10
ENSG00000117632	STMN1	protein_coding	stathmin 1 [Source:HGNC Symbol;Acc:6510]	1.37515	6.61406e-28	1.82651e-26
ENSG00000117643	MAN1C1	protein_coding	mannosidase, alpha, class 1C, member 1 [Source:HGNC Symbol;Acc:19080]	-1.3584	5.77521e-27	1.45724e-25
ENSG00000117650	NEK2	protein_coding	NIMA-related kinase 2 [Source:HGNC Symbol;Acc:7745]	1.77771	1.27779e-28	3.75675e-27
ENSG00000117707	PROX1	protein_coding	prospero homeobox 1 [Source:HGNC Symbol;Acc:9459]	-1.07604	3.01082e-09	1.25747e-08
ENSG00000117724	CENPF	protein_coding	centromere protein F, 350/400kDa [Source:HGNC Symbol;Acc:1857]	1.89117	3.20005e-28	9.12168e-27
ENSG00000117834	SLC5A9	protein_coding	solute carrier family 5 (sodium/glucose cotransporter), member 9 [Source:HGNC Symbol;Acc:22146]	-1.83786	2.34845e-36	1.39341e-34
ENSG00000117862	TXNDC12	protein_coding	thioredoxin domain containing 12 (endoplasmic reticulum) [Source:HGNC Symbol;Acc:24626]	0.515978	1.59743e-17	1.56643e-16
ENSG00000117877	CD3EAP	protein_coding	CD3e molecule, epsilon associated protein [Source:HGNC Symbol;Acc:24219]	0.990421	4.14393e-25	8.62274e-24
ENSG00000117906	RCN2	protein_coding	reticulocalbin 2, EF-hand calcium binding domain [Source:HGNC Symbol;Acc:9935]	0.849229	1.63604e-23	2.88239e-22
ENSG00000117971	CHRNB4	protein_coding	cholinergic receptor, nicotinic, beta 4 (neuronal) [Source:HGNC Symbol;Acc:1964]	1.2826	7.4244e-07	2.34646e-06
ENSG00000117983	MUC5B	protein_coding	mucin 5B, oligomeric mucus/gel-forming [Source:HGNC Symbol;Acc:7516]	-4.14032	1.2845e-37	8.71015e-36
ENSG00000118004	COLEC11	protein_coding	collectin sub-family member 11 [Source:HGNC Symbol;Acc:17213]	1.11914	3.1924e-08	1.18586e-07
ENSG00000118017	A4GNT	protein_coding	alpha-1,4-N-acetylglucosaminyltransferase [Source:HGNC Symbol;Acc:17968]	0.85216	0.000267369	0.000602178
ENSG00000118094	TREH	protein_coding	trehalase (brush-border membrane glycoprotein) [Source:HGNC Symbol;Acc:12266]	-0.833062	1.98937e-08	7.56042e-08
ENSG00000118113	MMP8	protein_coding	matrix metallopeptidase 8 (neutrophil collagenase) [Source:HGNC Symbol;Acc:7175]	2.24897	3.74944e-10	1.73351e-09
ENSG00000118160	SLC8A2	protein_coding	solute carrier family 8 (sodium/calcium exchanger), member 2 [Source:HGNC Symbol;Acc:11069]	1.73796	6.56461e-16	5.46667e-15
ENSG00000118193	KIF14	protein_coding	kinesin family member 14 [Source:HGNC Symbol;Acc:19181]	2.21612	2.27904e-39	1.83398e-37
ENSG00000118194	TNNT2	protein_coding	troponin T type 2 (cardiac) [Source:HGNC Symbol;Acc:11949]	1.05977	5.09123e-07	1.64058e-06
ENSG00000118200	CAMSAP2	protein_coding	calmodulin regulated spectrin-associated protein family, member 2 [Source:HGNC Symbol;Acc:29188]	0.833361	3.51823e-25	7.37703e-24
ENSG00000118257	NRP2	protein_coding	neuropilin 2 [Source:HGNC Symbol;Acc:8005]	0.568489	3.22008e-06	9.3821e-06
ENSG00000118263	KLF7	protein_coding	Kruppel-like factor 7 (ubiquitous) [Source:HGNC Symbol;Acc:6350]	0.899314	4.35064e-14	3.0138e-13
ENSG00000118307	CASC1	protein_coding	cancer susceptibility candidate 1 [Source:HGNC Symbol;Acc:29599]	-2.57787	3.65235e-32	1.48414e-30
ENSG00000118308	LRMP	protein_coding	lymphoid-restricted membrane protein [Source:HGNC Symbol;Acc:6690]	-2.00756	1.80243e-26	4.31844e-25
ENSG00000118322	ATP10B	protein_coding	ATPase, class V, type 10B [Source:HGNC Symbol;Acc:13543]	-1.16437	1.36275e-07	4.71109e-07
ENSG00000118407	FILIP1	protein_coding	filamin A interacting protein 1 [Source:HGNC Symbol;Acc:21015]	-0.690439	1.62762e-05	4.32762e-05
ENSG00000118432	CNR1	protein_coding	cannabinoid receptor 1 (brain) [Source:HGNC Symbol;Acc:2159]	-1.48684	1.96125e-14	1.40466e-13
ENSG00000118473	SGIP1	protein_coding	SH3-domain GRB2-like (endophilin) interacting protein 1 [Source:HGNC Symbol;Acc:25412]	1.01152	2.0276e-11	1.07213e-10
ENSG00000118491	ZC2HC1B	protein_coding	zinc finger, C2HC-type containing 1B [Source:HGNC Symbol;Acc:21174]	-0.548269	0.000998367	0.0020643
ENSG00000118492	ADGB	protein_coding	androglobin [Source:HGNC Symbol;Acc:21212]	-3.40271	7.43069e-32	2.92161e-30
ENSG00000118503	TNFAIP3	protein_coding	tumor necrosis factor, alpha-induced protein 3 [Source:HGNC Symbol;Acc:11896]	0.803494	6.17273e-09	2.4864e-08
ENSG00000118508	RAB32	protein_coding	RAB32, member RAS oncogene family [Source:HGNC Symbol;Acc:9772]	1.16758	4.43676e-25	9.20284e-24
ENSG00000118513	MYB	protein_coding	v-myb myeloblastosis viral oncogene homolog (avian) [Source:HGNC Symbol;Acc:7545]	-0.78527	2.96586e-05	7.63063e-05
ENSG00000118515	SGK1	protein_coding	serum/glucocorticoid regulated kinase 1 [Source:HGNC Symbol;Acc:10810]	0.996609	2.00496e-10	9.55009e-10
ENSG00000118596	SLC16A7	protein_coding	solute carrier family 16, member 7 (monocarboxylic acid transporter 2) [Source:HGNC Symbol;Acc:10928]	-1.07467	2.26189e-14	1.60942e-13
ENSG00000118655	DCLRE1B	protein_coding	DNA cross-link repair 1B [Source:HGNC Symbol;Acc:17641]	0.937465	7.73325e-31	2.79558e-29
ENSG00000118690	ARMC2	protein_coding	armadillo repeat containing 2 [Source:HGNC Symbol;Acc:23045]	-0.725564	1.08267e-08	4.23501e-08
ENSG00000118707	TGIF2	protein_coding	TGFB-induced factor homeobox 2 [Source:HGNC Symbol;Acc:15764]	0.60176	3.80928e-10	1.75968e-09
ENSG00000118729	CASQ2	protein_coding	calsequestrin 2 (cardiac muscle) [Source:HGNC Symbol;Acc:1513]	-1.71844	1.62962e-10	7.83767e-10
ENSG00000118777	ABCG2	protein_coding	ATP-binding cassette, sub-family G (WHITE), member 2 [Source:HGNC Symbol;Acc:74]	-1.19949	3.18146e-16	2.7313e-15
ENSG00000118785	SPP1	protein_coding	secreted phosphoprotein 1 [Source:HGNC Symbol;Acc:11255]	3.5179	1.73669e-71	4.06285e-68
ENSG00000118849	RARRES1	protein_coding	retinoic acid receptor responder (tazarotene induced) 1 [Source:HGNC Symbol;Acc:9867]	-1.05652	5.00773e-09	2.0349e-08
ENSG00000118898	PPL	protein_coding	periplakin [Source:HGNC Symbol;Acc:9273]	-1.45618	1.97049e-09	8.43187e-09
ENSG00000118939	UCHL3	protein_coding	ubiquitin carboxyl-terminal esterase L3 (ubiquitin thiolesterase) [Source:HGNC Symbol;Acc:12515]	0.511729	7.35154e-05	0.00017927
ENSG00000118946	PCDH17	protein_coding	protocadherin 17 [Source:HGNC Symbol;Acc:14267]	1.22726	1.00191e-19	1.20509e-18
ENSG00000118971	CCND2	protein_coding	cyclin D2 [Source:HGNC Symbol;Acc:1583]	0.735165	8.51437e-07	2.66982e-06
ENSG00000118997	DNAH7	protein_coding	dynein, axonemal, heavy chain 7 [Source:HGNC Symbol;Acc:18661]	-2.3697	6.38568e-24	1.17828e-22
ENSG00000119125	GDA	protein_coding	guanine deaminase [Source:HGNC Symbol;Acc:4212]	1.12035	3.87623e-05	9.81554e-05
ENSG00000119138	KLF9	protein_coding	Kruppel-like factor 9 [Source:HGNC Symbol;Acc:1123]	-0.730429	4.77373e-10	2.18334e-09
ENSG00000119147	C2orf40	protein_coding	chromosome 2 open reading frame 40 [Source:HGNC Symbol;Acc:24642]	-3.33318	3.96835e-30	1.34268e-28
ENSG00000119203	CPSF3	protein_coding	cleavage and polyadenylation specific factor 3, 73kDa [Source:HGNC Symbol;Acc:2326]	0.659867	7.49079e-23	1.23018e-21
ENSG00000119231	SENP5	protein_coding	SUMO1/sentrin specific peptidase 5 [Source:HGNC Symbol;Acc:28407]	0.763005	2.6584e-31	9.90533e-30
ENSG00000119285	HEATR1	protein_coding	HEAT repeat containing 1 [Source:HGNC Symbol;Acc:25517]	0.583426	6.79835e-16	5.64553e-15
ENSG00000119335	SET	protein_coding	SET nuclear oncogene [Source:HGNC Symbol;Acc:10760]	0.605793	2.15311e-21	3.05408e-20
ENSG00000119411	BSPRY	protein_coding	B-box and SPRY domain containing [Source:HGNC Symbol;Acc:18232]	-1.08044	3.30851e-11	1.71321e-10
ENSG00000119514	GALNT12	protein_coding	UDP-N-acetyl-alpha-D-galactosamine:polypeptide N-acetylgalactosaminyltransferase 12 (GalNAc-T12) [Source:HGNC Symbol;Acc:19877]	-1.84875	1.28777e-48	2.48099e-46
ENSG00000119535	CSF3R	protein_coding	colony stimulating factor 3 receptor (granulocyte) [Source:HGNC Symbol;Acc:2439]	0.653647	0.000132151	0.000310912
ENSG00000119547	ONECUT2	protein_coding	one cut homeobox 2 [Source:HGNC Symbol;Acc:8139]	2.92435	1.18102e-48	2.31621e-46
ENSG00000119630	PGF	protein_coding	placental growth factor [Source:HGNC Symbol;Acc:8893]	0.807812	6.87267e-08	2.45843e-07
ENSG00000119632	IFI27L2	protein_coding	interferon, alpha-inducible protein 27-like 2 [Source:HGNC Symbol;Acc:19753]	0.594189	3.41307e-08	1.26382e-07
ENSG00000119636	CCDC176	protein_coding	coiled-coil domain containing 176 [Source:HGNC Symbol;Acc:19855]	-1.25344	4.53289e-18	4.66713e-17
ENSG00000119686	FLVCR2	protein_coding	feline leukemia virus subgroup C cellular receptor family, member 2 [Source:HGNC Symbol;Acc:20105]	0.691772	1.24272e-07	4.31527e-07
ENSG00000119698	PPP4R4	protein_coding	protein phosphatase 4, regulatory subunit 4 [Source:HGNC Symbol;Acc:23788]	1.30435	9.53117e-11	4.69916e-10
ENSG00000119699	TGFB3	protein_coding	transforming growth factor, beta 3 [Source:HGNC Symbol;Acc:11769]	0.522867	0.000706774	0.00149517
ENSG00000119703	ZC2HC1C	protein_coding	zinc finger, C2HC-type containing 1C [Source:HGNC Symbol;Acc:20354]	-0.858037	1.00795e-10	4.95162e-10
ENSG00000119705	SLIRP	protein_coding	SRA stem-loop interacting RNA binding protein [Source:HGNC Symbol;Acc:20495]	0.531878	2.50692e-08	9.41052e-08
ENSG00000119711	ALDH6A1	protein_coding	aldehyde dehydrogenase 6 family, member A1 [Source:HGNC Symbol;Acc:7179]	-1.26395	2.79742e-32	1.14526e-30
ENSG00000119865	CNRIP1	protein_coding	cannabinoid receptor interacting protein 1 [Source:HGNC Symbol;Acc:24546]	-0.673951	1.39528e-07	4.81945e-07
ENSG00000119899	SLC17A5	protein_coding	solute carrier family 17 (anion/sugar transporter), member 5 [Source:HGNC Symbol;Acc:10933]	-0.55824	5.64975e-11	2.85205e-10
ENSG00000119900	OGFRL1	protein_coding	opioid growth factor receptor-like 1 [Source:HGNC Symbol;Acc:21378]	-0.910567	6.6469e-21	8.95882e-20
ENSG00000119915	ELOVL3	protein_coding	ELOVL fatty acid elongase 3 [Source:HGNC Symbol;Acc:18047]	2.13375	6.18072e-14	4.21468e-13
ENSG00000119917	IFIT3	protein_coding	interferon-induced protein with tetratricopeptide repeats 3 [Source:HGNC Symbol;Acc:5411]	1.50954	9.64069e-14	6.4321e-13
ENSG00000119922	IFIT2	protein_coding	interferon-induced protein with tetratricopeptide repeats 2 [Source:HGNC Symbol;Acc:5409]	1.1137	2.9047e-09	1.21516e-08
ENSG00000119938	PPP1R3C	protein_coding	protein phosphatase 1, regulatory subunit 3C [Source:HGNC Symbol;Acc:9293]	-1.87147	3.06306e-21	4.26355e-20
ENSG00000119943	PYROXD2	protein_coding	pyridine nucleotide-disulphide oxidoreductase domain 2 [Source:HGNC Symbol;Acc:23517]	-1.21432	1.05511e-17	1.05132e-16
ENSG00000119969	HELLS	protein_coding	helicase, lymphoid-specific [Source:HGNC Symbol;Acc:4861]	1.05522	1.57944e-18	1.69773e-17
ENSG00000120049	KCNIP2	protein_coding	Kv channel interacting protein 2 [Source:HGNC Symbol;Acc:15522]	-0.612609	2.48406e-07	8.33244e-07
ENSG00000120051	CCDC147	protein_coding	coiled-coil domain containing 147 [Source:HGNC Symbol;Acc:26676]	-1.0789	2.23374e-07	7.53055e-07
ENSG00000120054	CPN1	protein_coding	carboxypeptidase N, polypeptide 1 [Source:HGNC Symbol;Acc:2312]	2.28584	0.000697046	0.00147602
ENSG00000120055	C10orf95	protein_coding	chromosome 10 open reading frame 95 [Source:HGNC Symbol;Acc:25880]	-0.736325	1.88757e-06	5.67173e-06
ENSG00000120057	SFRP5	protein_coding	secreted frizzled-related protein 5 [Source:HGNC Symbol;Acc:10779]	-1.41818	2.21802e-10	1.05297e-09
ENSG00000120063	GNA13	protein_coding	guanine nucleotide binding protein (G protein), alpha 13 [Source:HGNC Symbol;Acc:4381]	0.588779	4.68437e-23	7.91653e-22
ENSG00000120068	HOXB8	protein_coding	homeobox B8 [Source:HGNC Symbol;Acc:5119]	1.9578	3.09875e-10	1.44573e-09
ENSG00000120075	HOXB5	protein_coding	homeobox B5 [Source:HGNC Symbol;Acc:5116]	0.814866	4.56683e-05	0.000114519
ENSG00000120093	HOXB3	protein_coding	homeobox B3 [Source:HGNC Symbol;Acc:5114]	-0.906879	9.43146e-10	4.17826e-09
ENSG00000120094	HOXB1	protein_coding	homeobox B1 [Source:HGNC Symbol;Acc:5111]	-1.44108	2.13014e-11	1.12327e-10
ENSG00000120129	DUSP1	protein_coding	dual specificity phosphatase 1 [Source:HGNC Symbol;Acc:3064]	-0.714236	1.16324e-06	3.58674e-06
ENSG00000120149	MSX2	protein_coding	msh homeobox 2 [Source:HGNC Symbol;Acc:7392]	1.53341	9.83856e-20	1.18424e-18
ENSG00000120156	TEK	protein_coding	TEK tyrosine kinase, endothelial [Source:HGNC Symbol;Acc:11724]	-0.807175	5.29918e-11	2.68252e-10
ENSG00000120215	MLANA	protein_coding	melan-A [Source:HGNC Symbol;Acc:7124]	-0.654916	9.69302e-14	6.46438e-13
ENSG00000120217	CD274	protein_coding	CD274 molecule [Source:HGNC Symbol;Acc:17635]	0.977844	6.75856e-09	2.70838e-08
ENSG00000120251	GRIA2	protein_coding	glutamate receptor, ionotropic, AMPA 2 [Source:HGNC Symbol;Acc:4572]	-3.04331	2.66244e-22	4.13467e-21
ENSG00000120254	MTHFD1L	protein_coding	methylenetetrahydrofolate dehydrogenase (NADP+ dependent) 1-like [Source:HGNC Symbol;Acc:21055]	1.12767	1.32763e-30	4.68563e-29
ENSG00000120262	CCDC170	protein_coding	coiled-coil domain containing 170 [Source:HGNC Symbol;Acc:21177]	-1.91877	6.72116e-18	6.811e-17
ENSG00000120279	MYCT1	protein_coding	myc target 1 [Source:HGNC Symbol;Acc:23172]	-1.10268	1.66453e-13	1.08729e-12
ENSG00000120322	PCDHB8	protein_coding	protocadherin beta 8 [Source:HGNC Symbol;Acc:8693]	1.70887	2.15771e-22	3.38617e-21
ENSG00000120324	PCDHB10	protein_coding	protocadherin beta 10 [Source:HGNC Symbol;Acc:8681]	0.802607	1.34764e-08	5.22034e-08
ENSG00000120327	PCDHB14	protein_coding	protocadherin beta 14 [Source:HGNC Symbol;Acc:8685]	0.892749	1.18061e-14	8.63884e-14
ENSG00000120328	PCDHB12	protein_coding	protocadherin beta 12 [Source:HGNC Symbol;Acc:8683]	0.884126	4.97066e-10	2.26834e-09
ENSG00000120329	SLC25A2	protein_coding	solute carrier family 25 (mitochondrial carrier; ornithine transporter) member 2 [Source:HGNC Symbol;Acc:22921]	-0.618626	1.88492e-07	6.40538e-07
ENSG00000120332	TNN	protein_coding	tenascin N [Source:HGNC Symbol;Acc:22942]	0.668091	0.000580197	0.00124298
ENSG00000120334	CENPL	protein_coding	centromere protein L [Source:HGNC Symbol;Acc:17879]	1.22591	1.00112e-32	4.2638e-31
ENSG00000120337	TNFSF18	protein_coding	tumor necrosis factor (ligand) superfamily, member 18 [Source:HGNC Symbol;Acc:11932]	1.23878	1.28532e-08	4.98897e-08
ENSG00000120341	SEC16B	protein_coding	SEC16 homolog B (S. cerevisiae) [Source:HGNC Symbol;Acc:30301]	0.706441	0.000146074	0.000341828
ENSG00000120438	TCP1	protein_coding	t-complex 1 [Source:HGNC Symbol;Acc:11655]	0.632616	1.2835e-17	1.26962e-16
ENSG00000120498	TEX11	protein_coding	testis expressed 11 [Source:HGNC Symbol;Acc:11733]	2.12972	2.8508e-18	2.9726e-17
ENSG00000120526	NUDCD1	protein_coding	NudC domain containing 1 [Source:HGNC Symbol;Acc:24306]	0.828272	3.30613e-22	5.08606e-21
ENSG00000120539	MASTL	protein_coding	microtubule associated serine/threonine kinase-like [Source:HGNC Symbol;Acc:19042]	0.914063	7.27441e-21	9.76441e-20
ENSG00000120647	CCDC77	protein_coding	coiled-coil domain containing 77 [Source:HGNC Symbol;Acc:28203]	0.679811	8.56385e-20	1.03614e-18
ENSG00000120659	TNFSF11	protein_coding	tumor necrosis factor (ligand) superfamily, member 11 [Source:HGNC Symbol;Acc:11926]	1.0807	3.7804e-07	1.24089e-06
ENSG00000120669	SOHLH2	protein_coding	spermatogenesis and oogenesis specific basic helix-loop-helix 2 [Source:HGNC Symbol;Acc:26026]	1.5622	2.40603e-06	7.12175e-06
ENSG00000120693	SMAD9	protein_coding	SMAD family member 9 [Source:HGNC Symbol;Acc:6774]	-1.64352	4.60469e-24	8.63763e-23
ENSG00000120694	HSPH1	protein_coding	heat shock 105kDa/110kDa protein 1 [Source:HGNC Symbol;Acc:16969]	0.843463	7.0389e-12	3.90478e-11
ENSG00000120708	TGFBI	protein_coding	transforming growth factor, beta-induced, 68kDa [Source:HGNC Symbol;Acc:11771]	1.59949	1.38299e-22	2.2182e-21
ENSG00000120729	MYOT	protein_coding	myotilin [Source:HGNC Symbol;Acc:12399]	-0.970314	4.74988e-05	0.000118845
ENSG00000120738	EGR1	protein_coding	early growth response 1 [Source:HGNC Symbol;Acc:3238]	-0.864886	1.26874e-09	5.55308e-09
ENSG00000120756	PLS1	protein_coding	plastin 1 [Source:HGNC Symbol;Acc:9090]	-0.788013	3.45754e-07	1.14028e-06
ENSG00000120875	DUSP4	protein_coding	dual specificity phosphatase 4 [Source:HGNC Symbol;Acc:3070]	-0.512704	0.000632827	0.00134841
ENSG00000120885	CLU	protein_coding	clusterin [Source:HGNC Symbol;Acc:2095]	-2.45656	3.40641e-37	2.20924e-35
ENSG00000120889	TNFRSF10B	protein_coding	tumor necrosis factor receptor superfamily, member 10b [Source:HGNC Symbol;Acc:11905]	0.600336	9.70706e-11	4.77868e-10
ENSG00000120896	SORBS3	protein_coding	sorbin and SH3 domain containing 3 [Source:HGNC Symbol;Acc:30907]	-0.51344	3.70665e-13	2.34635e-12
ENSG00000120903	CHRNA2	protein_coding	cholinergic receptor, nicotinic, alpha 2 (neuronal) [Source:HGNC Symbol;Acc:1956]	-1.09869	2.90803e-16	2.50576e-15
ENSG00000120907	ADRA1A	protein_coding	adrenoceptor alpha 1A [Source:HGNC Symbol;Acc:277]	-3.82767	5.11032e-36	2.96236e-34
ENSG00000120913	PDLIM2	protein_coding	PDZ and LIM domain 2 (mystique) [Source:HGNC Symbol;Acc:13992]	-0.856413	4.38136e-06	1.25436e-05
ENSG00000120915	EPHX2	protein_coding	epoxide hydrolase 2, cytoplasmic [Source:HGNC Symbol;Acc:3402]	-1.20439	1.38476e-21	2.00413e-20
ENSG00000120949	TNFRSF8	protein_coding	tumor necrosis factor receptor superfamily, member 8 [Source:HGNC Symbol;Acc:11923]	0.829921	2.94918e-06	8.64353e-06
ENSG00000120992	LYPLA1	protein_coding	lysophospholipase I [Source:HGNC Symbol;Acc:6737]	0.502948	4.20302e-06	1.20604e-05
ENSG00000121104	FAM117A	protein_coding	family with sequence similarity 117, member A [Source:HGNC Symbol;Acc:24179]	-0.616584	7.73731e-10	3.46097e-09
ENSG00000121152	NCAPH	protein_coding	non-SMC condensin I complex, subunit H [Source:HGNC Symbol;Acc:1112]	1.7191	2.67611e-32	1.09697e-30
ENSG00000121207	LRAT	protein_coding	lecithin retinol acyltransferase (phosphatidylcholine--retinol O-acyltransferase) [Source:HGNC Symbol;Acc:6685]	1.0014	0.000271876	0.000611697
ENSG00000121211	MND1	protein_coding	meiotic nuclear divisions 1 homolog (S. cerevisiae) [Source:HGNC Symbol;Acc:24839]	1.32551	3.29833e-19	3.80376e-18
ENSG00000121236	TRIM6	protein_coding	tripartite motif containing 6 [Source:HGNC Symbol;Acc:16277]	-0.989935	2.34622e-12	1.36514e-11
ENSG00000121270	ABCC11	protein_coding	ATP-binding cassette, sub-family C (CFTR/MRP), member 11 [Source:HGNC Symbol;Acc:14639]	0.827678	1.1676e-14	8.55702e-14
ENSG00000121310	ECHDC2	protein_coding	enoyl CoA hydratase domain containing 2 [Source:HGNC Symbol;Acc:23408]	-1.16663	1.37597e-31	5.27083e-30
ENSG00000121335	PRB2	protein_coding	proline-rich protein BstNI subfamily 2 [Source:HGNC Symbol;Acc:9338]	-3.01369	7.30436e-22	1.0899e-20
ENSG00000121351	IAPP	protein_coding	islet amyloid polypeptide [Source:HGNC Symbol;Acc:5329]	2.85018	1.37836e-25	3.01564e-24
ENSG00000121380	BCL2L14	protein_coding	BCL2-like 14 (apoptosis facilitator) [Source:HGNC Symbol;Acc:16657]	-1.01221	8.69907e-09	3.44304e-08
ENSG00000121413	ZSCAN18	protein_coding	zinc finger and SCAN domain containing 18 [Source:HGNC Symbol;Acc:21037]	-1.82281	1.96361e-26	4.68406e-25
ENSG00000121440	PDZRN3	protein_coding	PDZ domain containing ring finger 3 [Source:HGNC Symbol;Acc:17704]	-1.12279	5.94668e-12	3.32421e-11
ENSG00000121481	RNF2	protein_coding	ring finger protein 2 [Source:HGNC Symbol;Acc:10061]	0.646229	1.54725e-23	2.73183e-22
ENSG00000121579	NAA50	protein_coding	N(alpha)-acetyltransferase 50, NatE catalytic subunit [Source:HGNC Symbol;Acc:29533]	0.695459	5.22935e-15	3.9729e-14
ENSG00000121594	CD80	protein_coding	CD80 molecule [Source:HGNC Symbol;Acc:1700]	1.5886	1.13122e-23	2.02679e-22
ENSG00000121621	KIF18A	protein_coding	kinesin family member 18A [Source:HGNC Symbol;Acc:29441]	1.77844	1.2765e-34	6.48185e-33
ENSG00000121644	DESI2	protein_coding	desumoylating isopeptidase 2 [Source:HGNC Symbol;Acc:24264]	0.737515	1.08009e-29	3.50249e-28
ENSG00000121653	MAPK8IP1	protein_coding	mitogen-activated protein kinase 8 interacting protein 1 [Source:HGNC Symbol;Acc:6882]	-1.03898	4.10293e-09	1.68416e-08
ENSG00000121671	CRY2	protein_coding	cryptochrome 2 (photolyase-like) [Source:HGNC Symbol;Acc:2385]	-0.736555	6.79003e-16	5.64053e-15
ENSG00000121690	DEPDC7	protein_coding	DEP domain containing 7 [Source:HGNC Symbol;Acc:29899]	0.744575	7.65207e-07	2.41446e-06
ENSG00000121691	CAT	protein_coding	catalase [Source:HGNC Symbol;Acc:1516]	-0.583991	6.41952e-08	2.30388e-07
ENSG00000121742	GJB6	protein_coding	gap junction protein, beta 6, 30kDa [Source:HGNC Symbol;Acc:4288]	1.44989	2.69984e-05	6.98571e-05
ENSG00000121743	GJA3	protein_coding	gap junction protein, alpha 3, 46kDa [Source:HGNC Symbol;Acc:4277]	2.121	4.03933e-17	3.80271e-16
ENSG00000121753	BAI2	protein_coding	brain-specific angiogenesis inhibitor 2 [Source:HGNC Symbol;Acc:944]	1.01075	1.64317e-08	6.30104e-08
ENSG00000121764	HCRTR1	protein_coding	hypocretin (orexin) receptor 1 [Source:HGNC Symbol;Acc:4848]	-0.512404	0.00050747	0.00109654
ENSG00000121797	CCRL2	protein_coding	chemokine (C-C motif) receptor-like 2 [Source:HGNC Symbol;Acc:1612]	0.895823	2.02421e-09	8.65154e-09
ENSG00000121807	CCR2	protein_coding	chemokine (C-C motif) receptor 2 [Source:HGNC Symbol;Acc:1603]	-0.792813	4.94697e-06	1.40438e-05
ENSG00000121864	ZNF639	protein_coding	zinc finger protein 639 [Source:HGNC Symbol;Acc:30950]	0.724424	2.39531e-16	2.08314e-15
ENSG00000121879	PIK3CA	protein_coding	phosphatidylinositol-4,5-bisphosphate 3-kinase, catalytic subunit alpha [Source:HGNC Symbol;Acc:8975]	0.586936	5.55423e-17	5.17384e-16
ENSG00000121898	CPXM2	protein_coding	carboxypeptidase X (M14 family), member 2 [Source:HGNC Symbol;Acc:26977]	-0.710061	1.55796e-07	5.34979e-07
ENSG00000121900	TMEM54	protein_coding	transmembrane protein 54 [Source:HGNC Symbol;Acc:24143]	0.54076	0.000149331	0.000349126
ENSG00000121904	CSMD2	protein_coding	CUB and Sushi multiple domains 2 [Source:HGNC Symbol;Acc:19290]	2.37208	4.95107e-41	4.8118e-39
ENSG00000121905	HPCA	protein_coding	hippocalcin [Source:HGNC Symbol;Acc:5144]	0.546494	0.000864787	0.00180623
ENSG00000121989	ACVR2A	protein_coding	activin A receptor, type IIA [Source:HGNC Symbol;Acc:173]	-0.586687	1.26376e-18	1.37009e-17
ENSG00000122012	SV2C	protein_coding	synaptic vesicle glycoprotein 2C [Source:HGNC Symbol;Acc:30670]	-1.673	3.28249e-16	2.81361e-15
ENSG00000122025	FLT3	protein_coding	fms-related tyrosine kinase 3 [Source:HGNC Symbol;Acc:3765]	-0.73619	2.75408e-05	7.1165e-05
ENSG00000122033	MTIF3	protein_coding	mitochondrial translational initiation factor 3 [Source:HGNC Symbol;Acc:29788]	-0.532239	8.95783e-13	5.44317e-12
ENSG00000122035	RASL11A	protein_coding	RAS-like, family 11, member A [Source:HGNC Symbol;Acc:23802]	-0.858141	1.111e-07	3.87803e-07
ENSG00000122042	UBL3	protein_coding	ubiquitin-like 3 [Source:HGNC Symbol;Acc:12504]	-0.980294	1.01016e-26	2.48757e-25
ENSG00000122068	FYTTD1	protein_coding	forty-two-three domain containing 1 [Source:HGNC Symbol;Acc:25407]	0.710997	2.3043e-19	2.69441e-18
ENSG00000122085	MTERFD2	protein_coding	MTERF domain containing 2 [Source:HGNC Symbol;Acc:28785]	-0.531668	5.26501e-18	5.39211e-17
ENSG00000122121	XPNPEP2	protein_coding	X-prolyl aminopeptidase (aminopeptidase P) 2, membrane-bound [Source:HGNC Symbol;Acc:12823]	-2.24539	1.69945e-23	2.98608e-22
ENSG00000122133	PAEP	protein_coding	progestagen-associated endometrial protein [Source:HGNC Symbol;Acc:8573]	3.50616	4.39303e-25	9.1179e-24
ENSG00000122136	OBP2A	protein_coding	odorant binding protein 2A [Source:HGNC Symbol;Acc:23380]	1.98042	2.82236e-08	1.0545e-07
ENSG00000122194	PLG	protein_coding	plasminogen [Source:HGNC Symbol;Acc:9071]	-1.9069	1.96277e-08	7.46282e-08
ENSG00000122224	LY9	protein_coding	lymphocyte antigen 9 [Source:HGNC Symbol;Acc:6730]	-1.00435	1.04078e-08	4.07844e-08
ENSG00000122359	ANXA11	protein_coding	annexin A11 [Source:HGNC Symbol;Acc:535]	-0.846203	7.29767e-18	7.37923e-17
ENSG00000122367	LDB3	protein_coding	LIM domain binding 3 [Source:HGNC Symbol;Acc:15710]	-1.69942	6.74891e-14	4.58781e-13
ENSG00000122375	OPN4	protein_coding	opsin 4 [Source:HGNC Symbol;Acc:14449]	-0.913524	8.99118e-05	0.00021629
ENSG00000122420	PTGFR	protein_coding	prostaglandin F receptor (FP) [Source:HGNC Symbol;Acc:9600]	-1.23275	1.19421e-14	8.7325e-14
ENSG00000122507	BBS9	protein_coding	Bardet-Biedl syndrome 9 [Source:HGNC Symbol;Acc:30000]	-0.53438	7.44858e-13	4.56675e-12
ENSG00000122543	OCM	protein_coding	oncomodulin [Source:HGNC Symbol;Acc:8105]	-1.1664	4.073e-08	1.49517e-07
ENSG00000122548	KIAA0087	protein_coding	KIAA0087 [Source:HGNC Symbol;Acc:22191]	-1.71254	1.65993e-10	7.97506e-10
ENSG00000122565	CBX3	protein_coding	chromobox homolog 3 [Source:HGNC Symbol;Acc:1553]	0.89178	4.77181e-27	1.21624e-25
ENSG00000122584	NXPH1	protein_coding	neurexophilin 1 [Source:HGNC Symbol;Acc:20693]	2.73736	9.79511e-08	3.4429e-07
ENSG00000122592	HOXA7	protein_coding	homeobox A7 [Source:HGNC Symbol;Acc:5108]	1.40815	5.55745e-11	2.80761e-10
ENSG00000122641	INHBA	protein_coding	inhibin, beta A [Source:HGNC Symbol;Acc:6066]	3.02941	3.31842e-48	6.03805e-46
ENSG00000122642	FKBP9	protein_coding	FK506 binding protein 9, 63 kDa [Source:HGNC Symbol;Acc:3725]	0.810128	2.59025e-20	3.30615e-19
ENSG00000122643	NT5C3A	protein_coding	5'-nucleotidase, cytosolic IIIA [Source:HGNC Symbol;Acc:17820]	0.643961	3.20298e-09	1.33398e-08
ENSG00000122679	RAMP3	protein_coding	receptor (G protein-coupled) activity modifying protein 3 [Source:HGNC Symbol;Acc:9845]	-0.754671	6.87043e-10	3.0867e-09
ENSG00000122707	RECK	protein_coding	reversion-inducing-cysteine-rich protein with kazal motifs [Source:HGNC Symbol;Acc:11345]	-1.2325	1.41533e-19	1.68074e-18
ENSG00000122711	SPINK4	protein_coding	serine peptidase inhibitor, Kazal type 4 [Source:HGNC Symbol;Acc:16646]	-1.29312	5.4583e-10	2.48154e-09
ENSG00000122733	KIAA1045	protein_coding	KIAA1045 [Source:HGNC Symbol;Acc:29180]	0.728539	7.37614e-05	0.000179803
ENSG00000122735	DNAI1	protein_coding	dynein, axonemal, intermediate chain 1 [Source:HGNC Symbol;Acc:2954]	-3.73213	1.93135e-36	1.15853e-34
ENSG00000122756	CNTFR	protein_coding	ciliary neurotrophic factor receptor [Source:HGNC Symbol;Acc:2170]	-2.83478	4.29517e-29	1.32089e-27
ENSG00000122786	CALD1	protein_coding	caldesmon 1 [Source:HGNC Symbol;Acc:1441]	0.724511	2.62585e-07	8.77748e-07
ENSG00000122859	NEUROG3	protein_coding	neurogenin 3 [Source:HGNC Symbol;Acc:13806]	-1.57228	0.000161369	0.000375233
ENSG00000122861	PLAU	protein_coding	plasminogen activator, urokinase [Source:HGNC Symbol;Acc:9052]	2.36191	1.02029e-50	2.35328e-48
ENSG00000122862	SRGN	protein_coding	serglycin [Source:HGNC Symbol;Acc:9361]	0.535115	0.000293109	0.00065618
ENSG00000122863	CHST3	protein_coding	carbohydrate (chondroitin 6) sulfotransferase 3 [Source:HGNC Symbol;Acc:1971]	0.80993	1.54322e-12	9.1283e-12
ENSG00000122884	P4HA1	protein_coding	prolyl 4-hydroxylase, alpha polypeptide I [Source:HGNC Symbol;Acc:8546]	0.837924	3.04257e-13	1.94288e-12
ENSG00000122952	ZWINT	protein_coding	ZW10 interactor, kinetochore protein [Source:HGNC Symbol;Acc:13195]	1.42753	4.90688e-23	8.26273e-22
ENSG00000122966	CIT	protein_coding	citron (rho-interacting, serine/threonine kinase 21) [Source:HGNC Symbol;Acc:1985]	0.862323	7.06827e-20	8.60276e-19
ENSG00000123096	SSPN	protein_coding	sarcospan [Source:HGNC Symbol;Acc:11322]	-0.936565	2.33401e-08	8.79471e-08
ENSG00000123104	ITPR2	protein_coding	inositol 1,4,5-trisphosphate receptor, type 2 [Source:HGNC Symbol;Acc:6181]	-0.72091	6.46442e-10	2.91469e-09
ENSG00000123119	NECAB1	protein_coding	N-terminal EF-hand calcium binding protein 1 [Source:HGNC Symbol;Acc:20983]	-0.847205	1.99764e-06	5.98543e-06
ENSG00000123130	ACOT9	protein_coding	acyl-CoA thioesterase 9 [Source:HGNC Symbol;Acc:17152]	0.607439	5.65968e-15	4.28691e-14
ENSG00000123136	DDX39A	protein_coding	DEAD (Asp-Glu-Ala-Asp) box polypeptide 39A [Source:HGNC Symbol;Acc:17821]	0.831215	7.49446e-26	1.68468e-24
ENSG00000123171	CCDC70	protein_coding	coiled-coil domain containing 70 [Source:HGNC Symbol;Acc:25303]	-2.52622	1.03711e-11	5.63867e-11
ENSG00000123191	ATP7B	protein_coding	ATPase, Cu++ transporting, beta polypeptide [Source:HGNC Symbol;Acc:870]	-1.96241	2.7166e-27	7.07267e-26
ENSG00000123213	NLN	protein_coding	neurolysin (metallopeptidase M3 family) [Source:HGNC Symbol;Acc:16058]	0.806525	1.4498e-21	2.09088e-20
ENSG00000123219	CENPK	protein_coding	centromere protein K [Source:HGNC Symbol;Acc:29479]	0.934061	3.33103e-14	2.32966e-13
ENSG00000123243	ITIH5	protein_coding	inter-alpha-trypsin inhibitor heavy chain family, member 5 [Source:HGNC Symbol;Acc:21449]	-0.704813	5.09932e-07	1.64286e-06
ENSG00000123297	TSFM	protein_coding	Ts translation elongation factor, mitochondrial [Source:HGNC Symbol;Acc:12367]	0.518133	6.78313e-25	1.38418e-23
ENSG00000123342	MMP19	protein_coding	matrix metallopeptidase 19 [Source:HGNC Symbol;Acc:7165]	0.605085	2.19336e-09	9.31739e-09
ENSG00000123352	SPATS2	protein_coding	spermatogenesis associated, serine-rich 2 [Source:HGNC Symbol;Acc:18650]	0.596693	1.0765e-14	7.93016e-14
ENSG00000123358	NR4A1	protein_coding	nuclear receptor subfamily 4, group A, member 1 [Source:HGNC Symbol;Acc:7980]	-1.40623	2.39911e-16	2.08534e-15
ENSG00000123364	HOXC13	protein_coding	homeobox C13 [Source:HGNC Symbol;Acc:5125]	5.08327	1.36942e-55	5.27662e-53
ENSG00000123374	CDK2	protein_coding	cyclin-dependent kinase 2 [Source:HGNC Symbol;Acc:1771]	1.0759	8.69669e-40	7.17466e-38
ENSG00000123388	HOXC11	protein_coding	homeobox C11 [Source:HGNC Symbol;Acc:5123]	4.51137	1.74769e-35	9.57195e-34
ENSG00000123407	HOXC12	protein_coding	homeobox C12 [Source:HGNC Symbol;Acc:5124]	2.72525	5.76156e-07	1.84424e-06
ENSG00000123416	TUBA1B	protein_coding	tubulin, alpha 1b [Source:HGNC Symbol;Acc:18809]	0.931344	1.20003e-25	2.6467e-24
ENSG00000123473	STIL	protein_coding	SCL/TAL1 interrupting locus [Source:HGNC Symbol;Acc:10879]	1.14549	4.26079e-33	1.89348e-31
ENSG00000123485	HJURP	protein_coding	Holliday junction recognition protein [Source:HGNC Symbol;Acc:25444]	1.7908	9.06926e-27	2.25198e-25
ENSG00000123496	IL13RA2	protein_coding	interleukin 13 receptor, alpha 2 [Source:HGNC Symbol;Acc:5975]	0.876066	0.00021795	0.000497269
ENSG00000123500	COL10A1	protein_coding	collagen, type X, alpha 1 [Source:HGNC Symbol;Acc:2185]	1.49165	2.09381e-20	2.69245e-19
ENSG00000123560	PLP1	protein_coding	proteolipid protein 1 [Source:HGNC Symbol;Acc:9086]	-3.45795	3.1916e-60	2.17774e-57
ENSG00000123569	H2BFWT	protein_coding	H2B histone family, member W, testis-specific [Source:HGNC Symbol;Acc:27252]	2.25453	5.97767e-10	2.70546e-09
ENSG00000123570	RAB9B	protein_coding	RAB9B, member RAS oncogene family [Source:HGNC Symbol;Acc:14090]	-0.824454	2.40552e-06	7.12089e-06
ENSG00000123600	METTL8	protein_coding	methyltransferase like 8 [Source:HGNC Symbol;Acc:25856]	0.718086	2.75028e-16	2.37232e-15
ENSG00000123609	NMI	protein_coding	N-myc (and STAT) interactor [Source:HGNC Symbol;Acc:7854]	0.726022	1.54258e-10	7.44291e-10
ENSG00000123610	TNFAIP6	protein_coding	tumor necrosis factor, alpha-induced protein 6 [Source:HGNC Symbol;Acc:11898]	1.84696	9.01363e-21	1.19957e-19
ENSG00000123612	ACVR1C	protein_coding	activin A receptor, type IC [Source:HGNC Symbol;Acc:18123]	1.23252	6.27829e-14	4.27765e-13
ENSG00000123643	SLC36A1	protein_coding	solute carrier family 36 (proton/amino acid symporter), member 1 [Source:HGNC Symbol;Acc:18761]	0.759139	2.83647e-19	3.28617e-18
ENSG00000123689	G0S2	protein_coding	G0/G1switch 2 [Source:HGNC Symbol;Acc:30229]	1.11355	3.78602e-07	1.24261e-06
ENSG00000123737	EXOSC9	protein_coding	exosome component 9 [Source:HGNC Symbol;Acc:9137]	0.529381	6.6952e-14	4.55412e-13
ENSG00000123843	C4BPB	protein_coding	complement component 4 binding protein, beta [Source:HGNC Symbol;Acc:1328]	-1.66979	1.03356e-09	4.56768e-09
ENSG00000123892	RAB38	protein_coding	RAB38, member RAS oncogene family [Source:HGNC Symbol;Acc:9776]	0.949753	2.02636e-06	6.06538e-06
ENSG00000123901	GPR83	protein_coding	G protein-coupled receptor 83 [Source:HGNC Symbol;Acc:4523]	0.788179	0.000329822	0.000733057
ENSG00000123908	AGO2	protein_coding	argonaute RISC catalytic component 2 [Source:HGNC Symbol;Acc:3263]	0.65337	1.30649e-22	2.10478e-21
ENSG00000123975	CKS2	protein_coding	CDC28 protein kinase regulatory subunit 2 [Source:HGNC Symbol;Acc:2000]	1.76919	7.86896e-31	2.8415e-29
ENSG00000123977	DAW1	protein_coding	dynein assembly factor with WDR repeat domains 1 [Source:HGNC Symbol;Acc:26383]	-3.07785	1.4966e-20	1.95285e-19
ENSG00000124003	MOGAT1	protein_coding	monoacylglycerol O-acyltransferase 1 [Source:HGNC Symbol;Acc:18210]	-2.83337	1.25641e-23	2.23885e-22
ENSG00000124006	OBSL1	protein_coding	obscurin-like 1 [Source:HGNC Symbol;Acc:29092]	-0.597744	2.04342e-05	5.36311e-05
ENSG00000124092	CTCFL	protein_coding	CCCTC-binding factor (zinc finger protein)-like [Source:HGNC Symbol;Acc:16234]	1.79191	2.37392e-05	6.18147e-05
ENSG00000124102	PI3	protein_coding	peptidase inhibitor 3, skin-derived [Source:HGNC Symbol;Acc:8947]	1.56387	3.34516e-09	1.38966e-08
ENSG00000124107	SLPI	protein_coding	secretory leukocyte peptidase inhibitor [Source:HGNC Symbol;Acc:11092]	-2.43162	1.52532e-20	1.98875e-19
ENSG00000124143	ARHGAP40	protein_coding	Rho GTPase activating protein 40 [Source:HGNC Symbol;Acc:16226]	-1.41655	4.59181e-07	1.48917e-06
ENSG00000124159	MATN4	protein_coding	matrilin 4 [Source:HGNC Symbol;Acc:6910]	-2.20928	1.99515e-20	2.57264e-19
ENSG00000124191	TOX2	protein_coding	TOX high mobility group box family member 2 [Source:HGNC Symbol;Acc:16095]	0.844382	4.80493e-07	1.5546e-06
ENSG00000124194	GDAP1L1	protein_coding	ganglioside induced differentiation associated protein 1-like 1 [Source:HGNC Symbol;Acc:4213]	-1.16704	2.696e-16	2.32857e-15
ENSG00000124196	GTSF1L	protein_coding	gametocyte specific factor 1-like [Source:HGNC Symbol;Acc:16198]	1.20233	8.96004e-05	0.00021562
ENSG00000124203	ZNF831	protein_coding	zinc finger protein 831 [Source:HGNC Symbol;Acc:16167]	-0.908408	2.3683e-07	7.96043e-07
ENSG00000124205	EDN3	protein_coding	endothelin 3 [Source:HGNC Symbol;Acc:3178]	-4.55309	1.37909e-56	6.02238e-54
ENSG00000124207	CSE1L	protein_coding	CSE1 chromosome segregation 1-like (yeast) [Source:HGNC Symbol;Acc:2431]	1.02267	6.41748e-30	2.12738e-28
ENSG00000124212	PTGIS	protein_coding	prostaglandin I2 (prostacyclin) synthase [Source:HGNC Symbol;Acc:9603]	-1.52462	3.67336e-10	1.69977e-09
ENSG00000124215	CDH26	protein_coding	cadherin 26 [Source:HGNC Symbol;Acc:15902]	-1.46538	2.22068e-15	1.74868e-14
ENSG00000124216	SNAI1	protein_coding	snail homolog 1 (Drosophila) [Source:HGNC Symbol;Acc:11128]	1.14622	1.37336e-15	1.10462e-14
ENSG00000124225	PMEPA1	protein_coding	prostate transmembrane protein, androgen induced 1 [Source:HGNC Symbol;Acc:14107]	1.46538	4.1267e-22	6.29812e-21
ENSG00000124237	C20orf85	protein_coding	chromosome 20 open reading frame 85 [Source:HGNC Symbol;Acc:16216]	-3.71605	4.4094e-34	2.13634e-32
ENSG00000124249	KCNK15	protein_coding	potassium channel, subfamily K, member 15 [Source:HGNC Symbol;Acc:13814]	-1.23086	2.05111e-08	7.77882e-08
ENSG00000124253	PCK1	protein_coding	phosphoenolpyruvate carboxykinase 1 (soluble) [Source:HGNC Symbol;Acc:8724]	-2.38721	7.15263e-13	4.39374e-12
ENSG00000124260	MAGEA10	protein_coding	melanoma antigen family A, 10 [Source:HGNC Symbol;Acc:6797]	4.01779	3.92002e-22	5.98826e-21
ENSG00000124302	CHST8	protein_coding	carbohydrate (N-acetylgalactosamine 4-0) sulfotransferase 8 [Source:HGNC Symbol;Acc:15993]	-0.761462	0.000401769	0.00087989
ENSG00000124374	PAIP2B	protein_coding	poly(A) binding protein interacting protein 2B [Source:HGNC Symbol;Acc:29200]	-1.75227	6.24e-33	2.69977e-31
ENSG00000124406	ATP8A1	protein_coding	ATPase, aminophospholipid transporter (APLT), class I, type 8A, member 1 [Source:HGNC Symbol;Acc:13531]	-1.26431	4.07166e-20	5.08406e-19
ENSG00000124440	HIF3A	protein_coding	hypoxia inducible factor 3, alpha subunit [Source:HGNC Symbol;Acc:15825]	-1.9599	6.38458e-17	5.90366e-16
ENSG00000124467	PSG8	protein_coding	pregnancy specific beta-1-glycoprotein 8 [Source:HGNC Symbol;Acc:9525]	-1.23459	8.80014e-06	2.42387e-05
ENSG00000124490	CRISP2	protein_coding	cysteine-rich secretory protein 2 [Source:HGNC Symbol;Acc:12024]	-4.66858	3.27546e-47	5.23306e-45
ENSG00000124491	F13A1	protein_coding	coagulation factor XIII, A1 polypeptide [Source:HGNC Symbol;Acc:3531]	-1.12876	5.92042e-11	2.98087e-10
ENSG00000124529	HIST1H4B	protein_coding	histone cluster 1, H4b [Source:HGNC Symbol;Acc:4789]	0.635401	1.6136e-08	6.19199e-08
ENSG00000124557	BTN1A1	protein_coding	butyrophilin, subfamily 1, member A1 [Source:HGNC Symbol;Acc:1135]	-0.656756	2.41222e-05	6.27523e-05
ENSG00000124562	SNRPC	protein_coding	small nuclear ribonucleoprotein polypeptide C [Source:HGNC Symbol;Acc:11157]	0.618434	5.32777e-17	4.96854e-16
ENSG00000124564	SLC17A3	protein_coding	solute carrier family 17 (sodium phosphate), member 3 [Source:HGNC Symbol;Acc:10931]	-1.24304	0.000298398	0.000666984
ENSG00000124570	SERPINB6	protein_coding	serpin peptidase inhibitor, clade B (ovalbumin), member 6 [Source:HGNC Symbol;Acc:8950]	-0.919799	5.178e-19	5.83184e-18
ENSG00000124571	XPO5	protein_coding	exportin 5 [Source:HGNC Symbol;Acc:17675]	0.674613	1.05999e-24	2.10917e-23
ENSG00000124575	HIST1H1D	protein_coding	histone cluster 1, H1d [Source:HGNC Symbol;Acc:4717]	0.972581	3.55769e-13	2.25423e-12
ENSG00000124593	PRICKLE4	protein_coding	prickle homolog 4 (Drosophila) [Source:HGNC Symbol;Acc:16805]	-1.47539	3.83041e-29	1.18801e-27
ENSG00000124610	HIST1H1A	protein_coding	histone cluster 1, H1a [Source:HGNC Symbol;Acc:4715]	0.932483	6.15772e-05	0.000151717
ENSG00000124635	HIST1H2BJ	protein_coding	histone cluster 1, H2bj [Source:HGNC Symbol;Acc:4761]	1.31804	4.0227e-20	5.02677e-19
ENSG00000124657	OR2B6	protein_coding	olfactory receptor, family 2, subfamily B, member 6 [Source:HGNC Symbol;Acc:8241]	2.09257	1.97543e-11	1.0459e-10
ENSG00000124664	SPDEF	protein_coding	SAM pointed domain containing ets transcription factor [Source:HGNC Symbol;Acc:17257]	-3.6458	6.40523e-36	3.66115e-34
ENSG00000124693	HIST1H3B	protein_coding	histone cluster 1, H3b [Source:HGNC Symbol;Acc:4776]	1.37267	1.35171e-12	8.03615e-12
ENSG00000124701	APOBEC2	protein_coding	apolipoprotein B mRNA editing enzyme, catalytic polypeptide-like 2 [Source:HGNC Symbol;Acc:605]	-0.590704	5.46737e-05	0.000135863
ENSG00000124713	GNMT	protein_coding	glycine N-methyltransferase [Source:HGNC Symbol;Acc:4415]	-1.42367	1.52334e-14	1.10235e-13
ENSG00000124731	TREM1	protein_coding	triggering receptor expressed on myeloid cells 1 [Source:HGNC Symbol;Acc:17760]	1.82967	1.60542e-17	1.57333e-16
ENSG00000124749	COL21A1	protein_coding	collagen, type XXI, alpha 1 [Source:HGNC Symbol;Acc:17025]	-1.02857	3.47784e-07	1.14628e-06
ENSG00000124762	CDKN1A	protein_coding	cyclin-dependent kinase inhibitor 1A (p21, Cip1) [Source:HGNC Symbol;Acc:1784]	0.824913	2.56096e-09	1.07825e-08
ENSG00000124766	SOX4	protein_coding	SRY (sex determining region Y)-box 4 [Source:HGNC Symbol;Acc:11200]	0.884606	9.34132e-14	6.23745e-13
ENSG00000124767	GLO1	protein_coding	glyoxalase I [Source:HGNC Symbol;Acc:4323]	0.719831	9.75356e-17	8.84899e-16
ENSG00000124780	KCNK17	protein_coding	potassium channel, subfamily K, member 17 [Source:HGNC Symbol;Acc:14465]	-0.806297	6.13375e-05	0.000151184
ENSG00000124784	RIOK1	protein_coding	RIO kinase 1 [Source:HGNC Symbol;Acc:18656]	0.647451	6.15561e-14	4.19931e-13
ENSG00000124787	RPP40	protein_coding	ribonuclease P/MRP 40kDa subunit [Source:HGNC Symbol;Acc:20992]	0.745771	3.63036e-11	1.86981e-10
ENSG00000124795	DEK	protein_coding	DEK oncogene [Source:HGNC Symbol;Acc:2768]	0.723719	1.61121e-17	1.57853e-16
ENSG00000124802	EEF1E1	protein_coding	eukaryotic translation elongation factor 1 epsilon 1 [Source:HGNC Symbol;Acc:3212]	0.54173	3.98349e-09	1.63821e-08
ENSG00000124827	GCM2	protein_coding	glial cells missing homolog 2 (Drosophila) [Source:HGNC Symbol;Acc:4198]	-1.15933	1.62672e-06	4.92999e-06
ENSG00000124839	RAB17	protein_coding	RAB17, member RAS oncogene family [Source:HGNC Symbol;Acc:16523]	-1.74298	4.64285e-16	3.92217e-15
ENSG00000124875	CXCL6	protein_coding	chemokine (C-X-C motif) ligand 6 [Source:HGNC Symbol;Acc:10643]	1.26385	4.6466e-10	2.12847e-09
ENSG00000124920	MYRF	protein_coding	myelin regulatory factor [Source:HGNC Symbol;Acc:1181]	-0.869406	5.82358e-10	2.63845e-09
ENSG00000124939	SCGB2A1	protein_coding	secretoglobin, family 2A, member 1 [Source:HGNC Symbol;Acc:7051]	-3.23339	1.51768e-22	2.42592e-21
ENSG00000124942	AHNAK	protein_coding	AHNAK nucleoprotein [Source:HGNC Symbol;Acc:347]	-0.593511	5.81287e-07	1.85994e-06
ENSG00000125037	EMC3	protein_coding	ER membrane protein complex subunit 3 [Source:HGNC Symbol;Acc:23999]	-0.545267	3.10994e-14	2.18202e-13
ENSG00000125046	SSUH2	protein_coding	ssu-2 homolog (C. elegans) [Source:HGNC Symbol;Acc:24809]	-1.18506	1.29714e-09	5.67133e-09
ENSG00000125124	BBS2	protein_coding	Bardet-Biedl syndrome 2 [Source:HGNC Symbol;Acc:967]	-0.520335	1.19e-18	1.29398e-17
ENSG00000125144	MT1G	protein_coding	metallothionein 1G [Source:HGNC Symbol;Acc:7399]	0.8985	0.000154043	0.00035937
ENSG00000125148	MT2A	protein_coding	metallothionein 2A [Source:HGNC Symbol;Acc:7406]	1.0817	1.66006e-09	7.16626e-09
ENSG00000125246	CLYBL	protein_coding	citrate lyase beta like [Source:HGNC Symbol;Acc:18355]	-0.965157	1.18026e-21	1.72033e-20
ENSG00000125257	ABCC4	protein_coding	ATP-binding cassette, sub-family C (CFTR/MRP), member 4 [Source:HGNC Symbol;Acc:55]	0.573216	5.38334e-09	2.18212e-08
ENSG00000125266	EFNB2	protein_coding	ephrin-B2 [Source:HGNC Symbol;Acc:3227]	0.693239	1.93572e-07	6.5705e-07
ENSG00000125285	SOX21	protein_coding	SRY (sex determining region Y)-box 21 [Source:HGNC Symbol;Acc:11197]	-1.0972	2.45129e-09	1.03473e-08
ENSG00000125319	C17orf53	protein_coding	chromosome 17 open reading frame 53 [Source:HGNC Symbol;Acc:28460]	1.48151	2.01518e-29	6.38309e-28
ENSG00000125355	TMEM255A	protein_coding	transmembrane protein 255A [Source:HGNC Symbol;Acc:26086]	-0.562507	0.00048248	0.00104588
ENSG00000125363	AMELX	protein_coding	amelogenin, X-linked [Source:HGNC Symbol;Acc:461]	-0.891181	1.62463e-06	4.92456e-06
ENSG00000125378	BMP4	protein_coding	bone morphogenetic protein 4 [Source:HGNC Symbol;Acc:1071]	-1.11815	7.28817e-14	4.92576e-13
ENSG00000125384	PTGER2	protein_coding	prostaglandin E receptor 2 (subtype EP2), 53kDa [Source:HGNC Symbol;Acc:9594]	-1.15245	4.07401e-13	2.57045e-12
ENSG00000125409	TEKT3	protein_coding	tektin 3 [Source:HGNC Symbol;Acc:14293]	-1.86182	4.50631e-13	2.83012e-12
ENSG00000125414	MYH2	protein_coding	myosin, heavy chain 2, skeletal muscle, adult [Source:HGNC Symbol;Acc:7572]	-1.65264	0.00024157	0.000547802
ENSG00000125434	SLC25A35	protein_coding	solute carrier family 25, member 35 [Source:HGNC Symbol;Acc:31921]	-0.5291	2.1039e-08	7.96336e-08
ENSG00000125450	NUP85	protein_coding	nucleoporin 85kDa [Source:HGNC Symbol;Acc:8734]	0.514207	5.75764e-23	9.59825e-22
ENSG00000125454	SLC25A19	protein_coding	solute carrier family 25 (mitochondrial thiamine pyrophosphate carrier), member 19 [Source:HGNC Symbol;Acc:14409]	0.587596	9.03684e-15	6.69323e-14
ENSG00000125462	C1orf61	protein_coding	chromosome 1 open reading frame 61 [Source:HGNC Symbol;Acc:30780]	1.42116	5.26798e-09	2.13827e-08
ENSG00000125508	SRMS	protein_coding	src-related kinase lacking C-terminal regulatory tyrosine and N-terminal myristylation sites [Source:HGNC Symbol;Acc:11298]	-0.59071	0.000990916	0.00205019
ENSG00000125534	PPDPF	protein_coding	pancreatic progenitor cell differentiation and proliferation factor homolog (zebrafish) [Source:HGNC Symbol;Acc:16142]	-0.788197	1.27784e-13	8.42429e-13
ENSG00000125538	IL1B	protein_coding	interleukin 1, beta [Source:HGNC Symbol;Acc:5992]	1.96865	5.97279e-20	7.32663e-19
ENSG00000125571	IL37	protein_coding	interleukin 37 [Source:HGNC Symbol;Acc:15563]	1.48083	5.87594e-08	2.12112e-07
ENSG00000125618	PAX8	protein_coding	paired box 8 [Source:HGNC Symbol;Acc:8622]	0.524935	0.000850688	0.00177826
ENSG00000125648	SLC25A23	protein_coding	solute carrier family 25 (mitochondrial carrier; phosphate carrier), member 23 [Source:HGNC Symbol;Acc:19375]	-0.921385	7.55286e-12	4.17434e-11
ENSG00000125652	ALKBH7	protein_coding	alkB, alkylation repair homolog 7 (E. coli) [Source:HGNC Symbol;Acc:21306]	-0.67588	1.75477e-18	1.87024e-17
ENSG00000125657	TNFSF9	protein_coding	tumor necrosis factor (ligand) superfamily, member 9 [Source:HGNC Symbol;Acc:11939]	0.857543	1.1329e-07	3.9532e-07
ENSG00000125675	GRIA3	protein_coding	glutamate receptor, ionotropic, AMPA 3 [Source:HGNC Symbol;Acc:4573]	0.608387	0.000140533	0.000329425
ENSG00000125726	CD70	protein_coding	CD70 molecule [Source:HGNC Symbol;Acc:11937]	1.26471	1.04911e-08	4.10863e-08
ENSG00000125730	C3	protein_coding	complement component 3 [Source:HGNC Symbol;Acc:1318]	-1.34755	1.76279e-12	1.03728e-11
ENSG00000125733	TRIP10	protein_coding	thyroid hormone receptor interactor 10 [Source:HGNC Symbol;Acc:12304]	-0.899458	3.51624e-10	1.63121e-09
ENSG00000125735	TNFSF14	protein_coding	tumor necrosis factor (ligand) superfamily, member 14 [Source:HGNC Symbol;Acc:11930]	-0.74698	3.45689e-06	1.00275e-05
ENSG00000125740	FOSB	protein_coding	FBJ murine osteosarcoma viral oncogene homolog B [Source:HGNC Symbol;Acc:3797]	-1.24544	4.5864e-09	1.87089e-08
ENSG00000125743	SNRPD2	protein_coding	small nuclear ribonucleoprotein D2 polypeptide 16.5kDa [Source:HGNC Symbol;Acc:11159]	0.598137	1.89478e-09	8.11851e-09
ENSG00000125780	TGM3	protein_coding	transglutaminase 3 (E polypeptide, protein-glutamine-gamma-glutamyltransferase) [Source:HGNC Symbol;Acc:11779]	-2.31559	1.75238e-08	6.69708e-08
ENSG00000125788	DEFB126	protein_coding	defensin, beta 126 [Source:HGNC Symbol;Acc:15900]	1.42915	2.17453e-06	6.48046e-06
ENSG00000125813	PAX1	protein_coding	paired box 1 [Source:HGNC Symbol;Acc:8615]	-3.95767	2.26489e-34	1.11716e-32
ENSG00000125821	DTD1	protein_coding	D-tyrosyl-tRNA deacylase 1 [Source:HGNC Symbol;Acc:16219]	0.581142	6.33263e-14	4.31288e-13
ENSG00000125827	TMX4	protein_coding	thioredoxin-related transmembrane protein 4 [Source:HGNC Symbol;Acc:25237]	-0.576641	4.83278e-09	1.96698e-08
ENSG00000125835	SNRPB	protein_coding	small nuclear ribonucleoprotein polypeptides B and B1 [Source:HGNC Symbol;Acc:11153]	0.979382	2.55263e-34	1.2572e-32
ENSG00000125841	NRSN2	protein_coding	neurensin 2 [Source:HGNC Symbol;Acc:16229]	0.567317	1.19367e-07	4.15332e-07
ENSG00000125845	BMP2	protein_coding	bone morphogenetic protein 2 [Source:HGNC Symbol;Acc:1069]	1.25274	2.03827e-14	1.45695e-13
ENSG00000125851	PCSK2	protein_coding	proprotein convertase subtilisin/kexin type 2 [Source:HGNC Symbol;Acc:8744]	-2.15298	1.15256e-16	1.03705e-15
ENSG00000125864	BFSP1	protein_coding	beaded filament structural protein 1, filensin [Source:HGNC Symbol;Acc:1040]	1.14695	2.0929e-16	1.83035e-15
ENSG00000125869	LAMP5	protein_coding	lysosomal-associated membrane protein family, member 5 [Source:HGNC Symbol;Acc:16097]	1.73108	9.57147e-17	8.68861e-16
ENSG00000125870	SNRPB2	protein_coding	small nuclear ribonucleoprotein polypeptide B [Source:HGNC Symbol;Acc:11155]	0.740396	3.53601e-20	4.43722e-19
ENSG00000125871	MGME1	protein_coding	mitochondrial genome maintenance exonuclease 1 [Source:HGNC Symbol;Acc:16205]	1.02025	7.00819e-43	7.9423e-41
ENSG00000125878	TCF15	protein_coding	transcription factor 15 (basic helix-loop-helix) [Source:HGNC Symbol;Acc:11627]	1.57879	4.50317e-11	2.29625e-10
ENSG00000125885	MCM8	protein_coding	minichromosome maintenance complex component 8 [Source:HGNC Symbol;Acc:16147]	1.20065	5.95237e-43	6.84042e-41
ENSG00000125912	NCLN	protein_coding	nicalin [Source:HGNC Symbol;Acc:26923]	0.52329	2.23239e-16	1.94818e-15
ENSG00000125965	GDF5	protein_coding	growth differentiation factor 5 [Source:HGNC Symbol;Acc:4220]	-1.6777	1.11099e-08	4.3406e-08
ENSG00000125977	EIF2S2	protein_coding	eukaryotic translation initiation factor 2, subunit 2 beta, 38kDa [Source:HGNC Symbol;Acc:3266]	0.560934	2.77095e-14	1.95591e-13
ENSG00000125999	BPIFB1	protein_coding	BPI fold containing family B, member 1 [Source:HGNC Symbol;Acc:16108]	-4.60523	2.503e-41	2.49174e-39
ENSG00000126003	PLAGL2	protein_coding	pleiomorphic adenoma gene-like 2 [Source:HGNC Symbol;Acc:9047]	0.530545	2.61888e-08	9.81279e-08
ENSG00000126010	GRPR	protein_coding	gastrin-releasing peptide receptor [Source:HGNC Symbol;Acc:4609]	1.14463	4.80496e-07	1.5546e-06
ENSG00000126016	AMOT	protein_coding	angiomotin [Source:HGNC Symbol;Acc:17810]	-1.70166	1.79901e-21	2.57186e-20
ENSG00000126067	PSMB2	protein_coding	proteasome (prosome, macropain) subunit, beta type, 2 [Source:HGNC Symbol;Acc:9539]	0.934668	3.63249e-23	6.20289e-22
ENSG00000126217	MCF2L	protein_coding	MCF.2 cell line derived transforming sequence-like [Source:HGNC Symbol;Acc:14576]	-0.924756	2.19772e-13	1.42365e-12
ENSG00000126218	F10	protein_coding	coagulation factor X [Source:HGNC Symbol;Acc:3528]	-2.4812	1.41962e-46	2.17269e-44
ENSG00000126231	PROZ	protein_coding	protein Z, vitamin K-dependent plasma glycoprotein [Source:HGNC Symbol;Acc:9460]	-0.50584	0.00025811	0.000582567
ENSG00000126233	SLURP1	protein_coding	secreted LY6/PLAUR domain containing 1 [Source:HGNC Symbol;Acc:18746]	-1.91636	1.37826e-06	4.21168e-06
ENSG00000126249	PDCD2L	protein_coding	programmed cell death 2-like [Source:HGNC Symbol;Acc:28194]	0.73762	4.82032e-15	3.6775e-14
ENSG00000126259	KIRREL2	protein_coding	kin of IRRE like 2 (Drosophila) [Source:HGNC Symbol;Acc:18816]	1.45021	2.87212e-06	8.42749e-06
ENSG00000126261	UBA2	protein_coding	ubiquitin-like modifier activating enzyme 2 [Source:HGNC Symbol;Acc:30661]	0.546306	1.24559e-16	1.11585e-15
ENSG00000126262	FFAR2	protein_coding	free fatty acid receptor 2 [Source:HGNC Symbol;Acc:4501]	1.17569	1.66303e-09	7.17811e-09
ENSG00000126337	KRT36	protein_coding	keratin 36 [Source:HGNC Symbol;Acc:6454]	-1.40309	3.09776e-05	7.9475e-05
ENSG00000126368	NR1D1	protein_coding	nuclear receptor subfamily 1, group D, member 1 [Source:HGNC Symbol;Acc:7962]	0.513151	1.2743e-05	3.43619e-05
ENSG00000126391	FRMD8	protein_coding	FERM domain containing 8 [Source:HGNC Symbol;Acc:25462]	0.508811	7.42852e-09	2.96525e-08
ENSG00000126453	BCL2L12	protein_coding	BCL2-like 12 (proline rich) [Source:HGNC Symbol;Acc:13787]	0.834972	1.0714e-19	1.28489e-18
ENSG00000126457	PRMT1	protein_coding	protein arginine methyltransferase 1 [Source:HGNC Symbol;Acc:5187]	0.560824	1.19652e-16	1.07395e-15
ENSG00000126467	TSKS	protein_coding	testis-specific serine kinase substrate [Source:HGNC Symbol;Acc:30719]	1.64342	4.78038e-11	2.4289e-10
ENSG00000126549	STATH	protein_coding	statherin [Source:HGNC Symbol;Acc:11369]	-5.21045	2.65272e-52	7.42581e-50
ENSG00000126562	WNK4	protein_coding	WNK lysine deficient protein kinase 4 [Source:HGNC Symbol;Acc:14544]	-1.00111	1.89165e-09	8.10617e-09
ENSG00000126709	IFI6	protein_coding	interferon, alpha-inducible protein 6 [Source:HGNC Symbol;Acc:4054]	1.88627	1.43867e-16	1.28076e-15
ENSG00000126733	DACH2	protein_coding	dachshund homolog 2 (Drosophila) [Source:HGNC Symbol;Acc:16814]	-1.60866	1.1516e-07	4.01484e-07
ENSG00000126759	CFP	protein_coding	complement factor properdin [Source:HGNC Symbol;Acc:8864]	-0.90182	3.32892e-10	1.54914e-09
ENSG00000126777	KTN1	protein_coding	kinectin 1 (kinesin receptor) [Source:HGNC Symbol;Acc:6467]	0.516815	3.51678e-11	1.81531e-10
ENSG00000126785	RHOJ	protein_coding	ras homolog family member J [Source:HGNC Symbol;Acc:688]	-1.38158	8.14941e-19	9.02331e-18
ENSG00000126787	DLGAP5	protein_coding	discs, large (Drosophila) homolog-associated protein 5 [Source:HGNC Symbol;Acc:16864]	1.7337	2.024e-26	4.8141e-25
ENSG00000126803	HSPA2	protein_coding	heat shock 70kDa protein 2 [Source:HGNC Symbol;Acc:5235]	0.654283	5.86961e-05	0.000145121
ENSG00000126821	SGPP1	protein_coding	sphingosine-1-phosphate phosphatase 1 [Source:HGNC Symbol;Acc:17720]	0.637379	3.46915e-06	1.00586e-05
ENSG00000126838	PZP	protein_coding	pregnancy-zone protein [Source:HGNC Symbol;Acc:9750]	-1.43447	1.01059e-19	1.21419e-18
ENSG00000126878	AIF1L	protein_coding	allograft inflammatory factor 1-like [Source:HGNC Symbol;Acc:28904]	-1.39029	6.9764e-16	5.78752e-15
ENSG00000126890	CTAG2	protein_coding	cancer/testis antigen 2 [Source:HGNC Symbol;Acc:2492]	3.59658	2.88889e-08	1.07826e-07
ENSG00000126895	AVPR2	protein_coding	arginine vasopressin receptor 2 [Source:HGNC Symbol;Acc:897]	-0.814768	1.20961e-07	4.20473e-07
ENSG00000126950	TMEM35	protein_coding	transmembrane protein 35 [Source:HGNC Symbol;Acc:25864]	-1.3518	2.30566e-10	1.09189e-09
ENSG00000126952	NXF5	protein_coding	nuclear RNA export factor 5 [Source:HGNC Symbol;Acc:8075]	-1.87032	9.06717e-09	3.58095e-08
ENSG00000126953	TIMM8A	protein_coding	translocase of inner mitochondrial membrane 8 homolog A (yeast) [Source:HGNC Symbol;Acc:11817]	0.576846	2.70963e-12	1.56546e-11
ENSG00000126970	ZC4H2	protein_coding	zinc finger, C4H2 domain containing [Source:HGNC Symbol;Acc:24931]	-0.836474	4.34598e-08	1.59092e-07
ENSG00000127080	IPPK	protein_coding	inositol 1,3,4,5,6-pentakisphosphate 2-kinase [Source:HGNC Symbol;Acc:14645]	0.61572	8.81875e-06	2.42879e-05
ENSG00000127083	OMD	protein_coding	osteomodulin [Source:HGNC Symbol;Acc:8134]	-0.768488	1.9751e-07	6.69722e-07
ENSG00000127152	BCL11B	protein_coding	B-cell CLL/lymphoma 11B (zinc finger protein) [Source:HGNC Symbol;Acc:13222]	0.60111	5.15789e-06	1.46109e-05
ENSG00000127241	MASP1	protein_coding	mannan-binding lectin serine peptidase 1 (C4/C2 activating component of Ra-reactive factor) [Source:HGNC Symbol;Acc:6901]	-0.659932	0.000118378	0.000280342
ENSG00000127249	ATP13A4	protein_coding	ATPase type 13A4 [Source:HGNC Symbol;Acc:25422]	-1.01322	0.000105594	0.000251869
ENSG00000127314	RAP1B	protein_coding	RAP1B, member of RAS oncogene family [Source:HGNC Symbol;Acc:9857]	0.633906	2.56101e-15	2.0081e-14
ENSG00000127324	TSPAN8	protein_coding	tetraspanin 8 [Source:HGNC Symbol;Acc:11855]	-2.92553	1.50064e-27	4.00235e-26
ENSG00000127328	RAB3IP	protein_coding	RAB3A interacting protein [Source:HGNC Symbol;Acc:16508]	0.522546	1.43871e-06	4.38984e-06
ENSG00000127337	YEATS4	protein_coding	YEATS domain containing 4 [Source:HGNC Symbol;Acc:24859]	0.751609	2.44451e-13	1.57604e-12
ENSG00000127415	IDUA	protein_coding	iduronidase, alpha-L- [Source:HGNC Symbol;Acc:5391]	-0.75773	6.76319e-16	5.6206e-15
ENSG00000127418	FGFRL1	protein_coding	fibroblast growth factor receptor-like 1 [Source:HGNC Symbol;Acc:3693]	-0.755099	1.30536e-05	3.51645e-05
ENSG00000127419	TMEM175	protein_coding	transmembrane protein 175 [Source:HGNC Symbol;Acc:28709]	-0.654417	1.2521e-14	9.13744e-14
ENSG00000127423	AUNIP	protein_coding	aurora kinase A and ninein interacting protein [Source:HGNC Symbol;Acc:28363]	1.8531	2.18853e-45	3.03724e-43
ENSG00000127472	PLA2G5	protein_coding	phospholipase A2, group V [Source:HGNC Symbol;Acc:9038]	-1.11798	5.12722e-06	1.45328e-05
ENSG00000127507	EMR2	protein_coding	egf-like module containing, mucin-like, hormone receptor-like 2 [Source:HGNC Symbol;Acc:3337]	0.945396	3.37156e-13	2.14066e-12
ENSG00000127528	KLF2	protein_coding	Kruppel-like factor 2 (lung) [Source:HGNC Symbol;Acc:6347]	-1.11908	4.66215e-18	4.79268e-17
ENSG00000127561	SYNGR3	protein_coding	synaptogyrin 3 [Source:HGNC Symbol;Acc:11501]	0.651911	0.000879121	0.00183395
ENSG00000127564	PKMYT1	protein_coding	protein kinase, membrane associated tyrosine/threonine 1 [Source:HGNC Symbol;Acc:29650]	2.05114	1.33355e-35	7.36532e-34
ENSG00000127585	FBXL16	protein_coding	F-box and leucine-rich repeat protein 16 [Source:HGNC Symbol;Acc:14150]	-0.810858	2.87116e-08	1.07201e-07
[truncated: 4,814 more rows]
