# Supplementary material for: Circular RNA circCORO1C promotes laryngeal squamous cell carcinoma progression by modulating the let-7c-5p/PBX3 axis
Source: Mol Cancer. 2020 Jun 2;19:99. doi: 10.1186/s12943-020-01215-4 (PMC7265647; doi:10.1186/s12943-020-01215-4)
Supplement: Supplementary file 1 — Additional file 1: Table S1. Clinical features of 57 LSCC samples for RNA sequencing. Table S2. Clinical features of 107 LSCC samples for qPCR validation. Table S3. Differentially expressed circRNAs in LSCC tissues. Table S4. Differentially expressed miRNAs in LSCC tissues. Table S5. Differentially expressed mRNAs in LSCC tissues. Table S6. Primer sequences for RT-PCR and qPCR analysis. Table S7. Prediction of circCORO1C and miRNA interaction by seedVicious. Table S8. let-7c-5p target gene prediction by ENCORI. Table S9. Intersection of predicted let-7c-5p targets and upregulated mRNAs in LSCC tissues [file 12943_2020_1215_MOESM1_ESM.zip › Table S7. Prediction of circCORO1C binding miRNA.xlsx]

## Sheet: predicted miRNA binding site
Table S7. Prediction of circCORO1C and miRNA interaction by seedVicious.
Transcript	Position	MicroRNA	Type	Energy
circCORO1C	112	hsa-miR-6879-3p	8mer	-19
circCORO1C	198	hsa-miR-6769b-3p	7_m8	-18.3
circCORO1C	65	hsa-miR-3714	7_m8	-16.5
circCORO1C	198	hsa-miR-4723-3p	7_m8	-16.2
circCORO1C	188	hsa-miR-4448	7_m8	-15.2
circCORO1C	214	hsa-miR-4253	8mer	-15.1
circCORO1C	223	hsa-miR-6826-3p	7_m8	-14.9
circCORO1C	217	hsa-miR-635	8mer	-13.5
circCORO1C	166	hsa-let-7c-5p	8mer	-13.34
circCORO1C	166	hsa-let-7b-5p	8mer	-13.34
circCORO1C	222	hsa-miR-6887-3p	7_A1	-13.2
circCORO1C	217	hsa-miR-6774-5p	8mer	-13
circCORO1C	166	hsa-miR-4500	8mer	-12.7
circCORO1C	191	hsa-miR-3188	7_A1	-12.7
circCORO1C	197	hsa-miR-6817-3p	7_m8	-12.3
circCORO1C	191	hsa-miR-2467-5p	8mer	-12.3
circCORO1C	19	hsa-miR-218-1-3p	8mer	-12.2
circCORO1C	136	hsa-miR-4695-3p	8mer	-12
circCORO1C	166	hsa-let-7f-5p	8mer	-11.74
circCORO1C	76	hsa-miR-1178-5p	7_m8	-11.3
circCORO1C	198	hsa-miR-3183	7_m8	-11.1
circCORO1C	214	hsa-miR-6862-5p	8mer	-10.95
circCORO1C	199	hsa-miR-6892-3p	8mer	-10.9
circCORO1C	191	hsa-miR-3975	7_A1	-10.8
circCORO1C	90	hsa-miR-1322	7_m8	-10.8
circCORO1C	222	hsa-miR-6795-3p	7_A1	-10.7
circCORO1C	41	hsa-miR-3912-5p	7_m8	-10.6
circCORO1C	193	hsa-miR-7162-3p	7_A1	-10.6
circCORO1C	166	hsa-let-7g-5p	8mer	-10.59
circCORO1C	166	hsa-let-7i-5p	8mer	-10.59
circCORO1C	85	hsa-miR-138-5p	8mer	-10.3
circCORO1C	210	hsa-miR-379-3p	7_m8	-10.3
circCORO1C	166	hsa-let-7d-5p	8mer	-10.19
circCORO1C	166	hsa-miR-98-5p	8mer	-10.05
