# Supplementary material for: Circular RNA circCORO1C promotes laryngeal squamous cell carcinoma progression by modulating the let-7c-5p/PBX3 axis
Source: Mol Cancer. 2020 Jun 2;19:99. doi: 10.1186/s12943-020-01215-4 (PMC7265647; doi:10.1186/s12943-020-01215-4)
Supplement: Supplementary file 1 — Additional file 1: Table S1. Clinical features of 57 LSCC samples for RNA sequencing. Table S2. Clinical features of 107 LSCC samples for qPCR validation. Table S3. Differentially expressed circRNAs in LSCC tissues. Table S4. Differentially expressed miRNAs in LSCC tissues. Table S5. Differentially expressed mRNAs in LSCC tissues. Table S6. Primer sequences for RT-PCR and qPCR analysis. Table S7. Prediction of circCORO1C and miRNA interaction by seedVicious. Table S8. let-7c-5p target gene prediction by ENCORI. Table S9. Intersection of predicted let-7c-5p targets and upregulated mRNAs in LSCC tissues [file 12943_2020_1215_MOESM1_ESM.zip › Table S8. let-7c-5p target gene prediction.xlsx]

## Sheet: Sheet1
Table S8. let-7c-5p target gene prediction by ENCORI
miRNAname	geneName	geneType	PITA	miRanda	PicTar	TargetScan
hsa-let-7c-5p	PDE12	protein_coding	2	1	1	2
hsa-let-7c-5p	PRSS22	protein_coding	2	1	1	2
hsa-let-7c-5p	ABCC10	protein_coding	1	1	1	1
hsa-let-7c-5p	ABCC5	protein_coding	1	1	1	1
hsa-let-7c-5p	AC012184.2	protein_coding	1	1	1	1
hsa-let-7c-5p	AC022400.6	protein_coding	1	1	1	1
hsa-let-7c-5p	ACER2	protein_coding	1	1	1	1
hsa-let-7c-5p	ACVR1C	protein_coding	1	1	1	1
hsa-let-7c-5p	ADAM15	protein_coding	1	1	1	1
hsa-let-7c-5p	ADRB1	protein_coding	1	1	1	1
hsa-let-7c-5p	ADRB2	protein_coding	1	1	1	1
hsa-let-7c-5p	AGO3	protein_coding	1	1	1	1
hsa-let-7c-5p	AGO4	protein_coding	1	1	1	1
hsa-let-7c-5p	AHCTF1	protein_coding	1	1	1	1
hsa-let-7c-5p	AP1S1	protein_coding	1	1	1	1
hsa-let-7c-5p	ARHGAP28	protein_coding	1	1	1	1
hsa-let-7c-5p	ARMT1	protein_coding	1	1	1	1
hsa-let-7c-5p	ARPP19	protein_coding	1	1	1	1
hsa-let-7c-5p	ARRDC4	protein_coding	1	1	1	1
hsa-let-7c-5p	ASAP1	protein_coding	1	1	1	1
hsa-let-7c-5p	ATP2A2	protein_coding	1	1	1	1
hsa-let-7c-5p	ATP2B1	protein_coding	1	1	1	1
hsa-let-7c-5p	B4GAT1	protein_coding	1	1	1	1
hsa-let-7c-5p	BACH1	protein_coding	1	1	1	1
hsa-let-7c-5p	BEGAIN	protein_coding	1	1	1	1
hsa-let-7c-5p	BIN3	protein_coding	1	1	1	1
hsa-let-7c-5p	BTBD3	protein_coding	1	1	1	1
hsa-let-7c-5p	BZW1	protein_coding	1	1	1	1
hsa-let-7c-5p	BZW2	protein_coding	1	1	1	1
hsa-let-7c-5p	C14orf28	protein_coding	1	1	1	1
hsa-let-7c-5p	C15orf39	protein_coding	1	1	1	1
hsa-let-7c-5p	C15orf41	protein_coding	1	1	1	1
hsa-let-7c-5p	C5orf51	protein_coding	1	1	1	1
hsa-let-7c-5p	CASP3	protein_coding	1	1	1	1
hsa-let-7c-5p	CCDC71L	protein_coding	1	1	1	1
hsa-let-7c-5p	CCNJ	protein_coding	1	1	1	1
hsa-let-7c-5p	CCR7	protein_coding	1	1	1	1
hsa-let-7c-5p	CDC25A	protein_coding	1	1	1	1
hsa-let-7c-5p	CDV3	protein_coding	1	1	1	1
hsa-let-7c-5p	CHD4	protein_coding	1	1	1	1
hsa-let-7c-5p	CHD7	protein_coding	1	1	1	1
hsa-let-7c-5p	CLDN12	protein_coding	1	1	1	1
hsa-let-7c-5p	CLP1	protein_coding	1	1	1	1
hsa-let-7c-5p	CNOT2	protein_coding	1	1	1	1
hsa-let-7c-5p	COIL	protein_coding	1	1	1	1
hsa-let-7c-5p	COL1A1	protein_coding	1	1	1	1
hsa-let-7c-5p	COL1A2	protein_coding	1	1	1	1
hsa-let-7c-5p	COL3A1	protein_coding	1	1	1	1
hsa-let-7c-5p	COL4A1	protein_coding	1	1	1	1
hsa-let-7c-5p	COL5A2	protein_coding	1	1	1	1
hsa-let-7c-5p	CPA4	protein_coding	1	1	1	1
hsa-let-7c-5p	CPEB1	protein_coding	1	1	1	1
hsa-let-7c-5p	CPEB2	protein_coding	1	1	1	1
hsa-let-7c-5p	CPSF4	protein_coding	1	1	1	1
hsa-let-7c-5p	CRY2	protein_coding	1	1	1	1
hsa-let-7c-5p	DCAF15	protein_coding	1	1	1	1
hsa-let-7c-5p	DCUN1D3	protein_coding	1	1	1	1
hsa-let-7c-5p	DDI2	protein_coding	1	1	1	1
hsa-let-7c-5p	DDX19A	protein_coding	1	1	1	1
hsa-let-7c-5p	DHX57	protein_coding	1	1	1	1
hsa-let-7c-5p	DLST	protein_coding	1	1	1	1
hsa-let-7c-5p	DMD	protein_coding	1	1	1	1
hsa-let-7c-5p	DNAJA2	protein_coding	1	1	1	1
hsa-let-7c-5p	DNAJC1	protein_coding	1	1	1	1
hsa-let-7c-5p	DPP3	protein_coding	1	1	1	1
hsa-let-7c-5p	DTX2	protein_coding	1	1	1	1
hsa-let-7c-5p	DUSP4	protein_coding	1	1	1	1
hsa-let-7c-5p	DYRK1A	protein_coding	1	1	1	1
hsa-let-7c-5p	DYRK2	protein_coding	1	1	1	1
hsa-let-7c-5p	E2F5	protein_coding	1	1	1	1
hsa-let-7c-5p	E2F6	protein_coding	1	1	1	1
hsa-let-7c-5p	EDEM3	protein_coding	1	1	1	1
hsa-let-7c-5p	EEA1	protein_coding	1	1	1	1
hsa-let-7c-5p	EFHD2	protein_coding	1	1	1	1
hsa-let-7c-5p	EIF4G2	protein_coding	1	1	1	1
hsa-let-7c-5p	ELOVL4	protein_coding	1	1	1	1
hsa-let-7c-5p	ERCC6	protein_coding	1	1	1	1
hsa-let-7c-5p	ETNK1	protein_coding	1	1	1	1
hsa-let-7c-5p	FAM104A	protein_coding	1	1	1	1
hsa-let-7c-5p	FAM118A	protein_coding	1	1	1	1
hsa-let-7c-5p	FAM135A	protein_coding	1	1	1	1
hsa-let-7c-5p	FAM214B	protein_coding	1	1	1	1
hsa-let-7c-5p	FGD6	protein_coding	1	1	1	1
hsa-let-7c-5p	FIGN	protein_coding	1	1	1	1
hsa-let-7c-5p	FNDC3A	protein_coding	1	1	1	1
hsa-let-7c-5p	FNIP1	protein_coding	1	1	1	1
hsa-let-7c-5p	FRAS1	protein_coding	1	1	1	1
hsa-let-7c-5p	FZD4	protein_coding	1	1	1	1
hsa-let-7c-5p	GALE	protein_coding	1	1	1	1
hsa-let-7c-5p	GALNT1	protein_coding	1	1	1	1
hsa-let-7c-5p	GAN	protein_coding	1	1	1	1
hsa-let-7c-5p	GDF6	protein_coding	1	1	1	1
hsa-let-7c-5p	GIPC1	protein_coding	1	1	1	1
hsa-let-7c-5p	GNG5	protein_coding	1	1	1	1
hsa-let-7c-5p	GNPTAB	protein_coding	1	1	1	1
hsa-let-7c-5p	GOLGA7	protein_coding	1	1	1	1
hsa-let-7c-5p	GOLT1B	protein_coding	1	1	1	1
hsa-let-7c-5p	GPCPD1	protein_coding	1	1	1	1
hsa-let-7c-5p	GPR137	protein_coding	1	1	1	1
hsa-let-7c-5p	HAND1	protein_coding	1	1	1	1
hsa-let-7c-5p	HDLBP	protein_coding	1	1	1	1
hsa-let-7c-5p	HMGA1	protein_coding	1	1	1	1
hsa-let-7c-5p	HMGA2	protein_coding	1	1	1	1
hsa-let-7c-5p	HOOK1	protein_coding	1	1	1	1
hsa-let-7c-5p	HOXA1	protein_coding	1	1	1	1
hsa-let-7c-5p	HOXC11	protein_coding	1	1	1	1
hsa-let-7c-5p	IGDCC3	protein_coding	1	1	1	1
hsa-let-7c-5p	IGDCC4	protein_coding	1	1	1	1
hsa-let-7c-5p	IGF2BP1	protein_coding	1	1	1	1
hsa-let-7c-5p	IGF2BP2	protein_coding	1	1	1	1
hsa-let-7c-5p	IGF2BP3	protein_coding	1	1	1	1
hsa-let-7c-5p	INSR	protein_coding	1	1	1	1
hsa-let-7c-5p	INTS2	protein_coding	1	1	1	1
hsa-let-7c-5p	INTS6L	protein_coding	1	1	1	1
hsa-let-7c-5p	IRS2	protein_coding	1	1	1	1
hsa-let-7c-5p	ITGB3	protein_coding	1	1	1	1
hsa-let-7c-5p	ITGB8	protein_coding	1	1	1	1
hsa-let-7c-5p	KATNBL1	protein_coding	1	1	1	1
hsa-let-7c-5p	KCTD21	protein_coding	1	1	1	1
hsa-let-7c-5p	KDM3A	protein_coding	1	1	1	1
hsa-let-7c-5p	KIAA0895L	protein_coding	1	1	1	1
hsa-let-7c-5p	KMT2D	protein_coding	1	1	1	1
hsa-let-7c-5p	KPNA4	protein_coding	1	1	1	1
hsa-let-7c-5p	LGR4	protein_coding	1	1	1	1
hsa-let-7c-5p	LIMD2	protein_coding	1	1	1	1
hsa-let-7c-5p	LIN28B	protein_coding	1	1	1	1
hsa-let-7c-5p	LRIG2	protein_coding	1	1	1	1
hsa-let-7c-5p	LRIG3	protein_coding	1	1	1	1
hsa-let-7c-5p	LTN1	protein_coding	1	1	1	1
hsa-let-7c-5p	MAP3K1	protein_coding	1	1	1	1
hsa-let-7c-5p	MAP4K3	protein_coding	1	1	1	1
hsa-let-7c-5p	MAPK6	protein_coding	1	1	1	1
hsa-let-7c-5p	MEIS2	protein_coding	1	1	1	1
hsa-let-7c-5p	MGAT4A	protein_coding	1	1	1	1
hsa-let-7c-5p	MIB1	protein_coding	1	1	1	1
hsa-let-7c-5p	MIEF1	protein_coding	1	1	1	1
hsa-let-7c-5p	MLLT10	protein_coding	1	1	1	1
hsa-let-7c-5p	MOB4	protein_coding	1	1	1	1
hsa-let-7c-5p	MXD1	protein_coding	1	1	1	1
hsa-let-7c-5p	MYCBP	protein_coding	1	1	1	1
hsa-let-7c-5p	MYCN	protein_coding	1	1	1	1
hsa-let-7c-5p	MYO1F	protein_coding	1	1	1	1
hsa-let-7c-5p	NAA30	protein_coding	1	1	1	1
hsa-let-7c-5p	NDST2	protein_coding	1	1	1	1
hsa-let-7c-5p	NEMP1	protein_coding	1	1	1	1
hsa-let-7c-5p	NHLRC3	protein_coding	1	1	1	1
hsa-let-7c-5p	NIPA1	protein_coding	1	1	1	1
hsa-let-7c-5p	NKAPD1	protein_coding	1	1	1	1
hsa-let-7c-5p	NLK	protein_coding	1	1	1	1
hsa-let-7c-5p	NME4	protein_coding	1	1	1	1
hsa-let-7c-5p	NME6	protein_coding	1	1	1	1
hsa-let-7c-5p	NRAS	protein_coding	1	1	1	1
hsa-let-7c-5p	NUP98	protein_coding	1	1	1	1
hsa-let-7c-5p	OSBPL3	protein_coding	1	1	1	1
hsa-let-7c-5p	OSMR	protein_coding	1	1	1	1
hsa-let-7c-5p	PARD6B	protein_coding	1	1	1	1
hsa-let-7c-5p	PBX3	protein_coding	1	1	1	1
hsa-let-7c-5p	PCGF3	protein_coding	1	1	1	1
hsa-let-7c-5p	PDPR	protein_coding	1	1	1	1
hsa-let-7c-5p	PGM2L1	protein_coding	1	1	1	1
hsa-let-7c-5p	PGRMC1	protein_coding	1	1	1	1
hsa-let-7c-5p	PIGA	protein_coding	1	1	1	1
hsa-let-7c-5p	PIK3IP1	protein_coding	1	1	1	1
hsa-let-7c-5p	PKN2	protein_coding	1	1	1	1
hsa-let-7c-5p	PLAGL2	protein_coding	1	1	1	1
hsa-let-7c-5p	PLEKHH1	protein_coding	1	1	1	1
hsa-let-7c-5p	PLEKHO1	protein_coding	1	1	1	1
hsa-let-7c-5p	PLPP6	protein_coding	1	1	1	1
hsa-let-7c-5p	PLXND1	protein_coding	1	1	1	1
hsa-let-7c-5p	PNKD	protein_coding	1	1	1	1
hsa-let-7c-5p	POGZ	protein_coding	1	1	1	1
hsa-let-7c-5p	PPARGC1B	protein_coding	1	1	1	1
hsa-let-7c-5p	PPP1R15B	protein_coding	1	1	1	1
hsa-let-7c-5p	PRPF38B	protein_coding	1	1	1	1
hsa-let-7c-5p	PRRX1	protein_coding	1	1	1	1
hsa-let-7c-5p	PTPRU	protein_coding	1	1	1	1
hsa-let-7c-5p	PUDP	protein_coding	1	1	1	1
hsa-let-7c-5p	QARS	protein_coding	1	1	1	1
hsa-let-7c-5p	RAB8B	protein_coding	1	1	1	1
hsa-let-7c-5p	RALB	protein_coding	1	1	1	1
hsa-let-7c-5p	RANBP2	protein_coding	1	1	1	1
hsa-let-7c-5p	RASL10B	protein_coding	1	1	1	1
hsa-let-7c-5p	RDH10	protein_coding	1	1	1	1
hsa-let-7c-5p	RDX	protein_coding	1	1	1	1
hsa-let-7c-5p	RGS16	protein_coding	1	1	1	1
hsa-let-7c-5p	RICTOR	protein_coding	1	1	1	1
hsa-let-7c-5p	RIOK3	protein_coding	1	1	1	1
hsa-let-7c-5p	RNF20	protein_coding	1	1	1	1
hsa-let-7c-5p	RNF7	protein_coding	1	1	1	1
hsa-let-7c-5p	RPUSD2	protein_coding	1	1	1	1
hsa-let-7c-5p	RRM2	protein_coding	1	1	1	1
hsa-let-7c-5p	SCD	protein_coding	1	1	1	1
hsa-let-7c-5p	SEC14L1	protein_coding	1	1	1	1
hsa-let-7c-5p	SEMA4C	protein_coding	1	1	1	1
hsa-let-7c-5p	SKIDA1	protein_coding	1	1	1	1
hsa-let-7c-5p	SLC16A9	protein_coding	1	1	1	1
hsa-let-7c-5p	SLC20A1	protein_coding	1	1	1	1
hsa-let-7c-5p	SLC25A24	protein_coding	1	1	1	1
hsa-let-7c-5p	SLC25A32	protein_coding	1	1	1	1
hsa-let-7c-5p	SLC35D2	protein_coding	1	1	1	1
hsa-let-7c-5p	SLC38A9	protein_coding	1	1	1	1
hsa-let-7c-5p	SLC5A6	protein_coding	1	1	1	1
hsa-let-7c-5p	SLF2	protein_coding	1	1	1	1
hsa-let-7c-5p	SMARCAD1	protein_coding	1	1	1	1
hsa-let-7c-5p	SMARCC1	protein_coding	1	1	1	1
hsa-let-7c-5p	SMIM3	protein_coding	1	1	1	1
hsa-let-7c-5p	SNAP23	protein_coding	1	1	1	1
hsa-let-7c-5p	SNX16	protein_coding	1	1	1	1
hsa-let-7c-5p	SOCS1	protein_coding	1	1	1	1
hsa-let-7c-5p	SOCS4	protein_coding	1	1	1	1
hsa-let-7c-5p	SOWAHA	protein_coding	1	1	1	1
hsa-let-7c-5p	SPATA2	protein_coding	1	1	1	1
hsa-let-7c-5p	SPINDOC	protein_coding	1	1	1	1
hsa-let-7c-5p	SPRYD4	protein_coding	1	1	1	1
hsa-let-7c-5p	STARD13	protein_coding	1	1	1	1
hsa-let-7c-5p	STARD3NL	protein_coding	1	1	1	1
hsa-let-7c-5p	STK40	protein_coding	1	1	1	1
hsa-let-7c-5p	STRBP	protein_coding	1	1	1	1
hsa-let-7c-5p	STX3	protein_coding	1	1	1	1
hsa-let-7c-5p	SUCLG2	protein_coding	1	1	1	1
hsa-let-7c-5p	TAB2	protein_coding	1	1	1	1
hsa-let-7c-5p	TBKBP1	protein_coding	1	1	1	1
hsa-let-7c-5p	TET3	protein_coding	1	1	1	1
hsa-let-7c-5p	TGFBR1	protein_coding	1	1	1	1
hsa-let-7c-5p	THBS1	protein_coding	1	1	1	1
hsa-let-7c-5p	TIMM17B	protein_coding	1	1	1	1
hsa-let-7c-5p	TMED5	protein_coding	1	1	1	1
hsa-let-7c-5p	TMEM2	protein_coding	1	1	1	1
hsa-let-7c-5p	TMEM65	protein_coding	1	1	1	1
hsa-let-7c-5p	TNFAIP3	protein_coding	1	1	1	1
hsa-let-7c-5p	TNFRSF1B	protein_coding	1	1	1	1
hsa-let-7c-5p	TRIM41	protein_coding	1	1	1	1
hsa-let-7c-5p	TRIM71	protein_coding	1	1	1	1
hsa-let-7c-5p	TSC1	protein_coding	1	1	1	1
hsa-let-7c-5p	TSC22D2	protein_coding	1	1	1	1
hsa-let-7c-5p	TTL	protein_coding	1	1	1	1
hsa-let-7c-5p	TTLL4	protein_coding	1	1	1	1
hsa-let-7c-5p	TUSC2	protein_coding	1	1	1	1
hsa-let-7c-5p	TXLNA	protein_coding	1	1	1	1
hsa-let-7c-5p	USP24	protein_coding	1	1	1	1
hsa-let-7c-5p	USP38	protein_coding	1	1	1	1
hsa-let-7c-5p	UTRN	protein_coding	1	1	1	1
hsa-let-7c-5p	WASL	protein_coding	1	1	1	1
hsa-let-7c-5p	WDR37	protein_coding	1	1	1	1
hsa-let-7c-5p	YOD1	protein_coding	1	1	1	1
hsa-let-7c-5p	YTHDF3	protein_coding	1	1	1	1
hsa-let-7c-5p	ZBTB39	protein_coding	1	1	1	1
hsa-let-7c-5p	ZBTB5	protein_coding	1	1	1	1
hsa-let-7c-5p	ZCCHC3	protein_coding	1	1	1	1
hsa-let-7c-5p	ZFYVE26	protein_coding	1	1	1	1
hsa-let-7c-5p	ZNF10	protein_coding	1	1	1	1
hsa-let-7c-5p	ZNF280B	protein_coding	1	1	1	1
hsa-let-7c-5p	ZNF322	protein_coding	1	1	1	1
hsa-let-7c-5p	ZNF516	protein_coding	1	1	1	1
hsa-let-7c-5p	ZNF583	protein_coding	1	1	1	1
hsa-let-7c-5p	ZNF644	protein_coding	1	1	1	1
hsa-let-7c-5p	ZNF697	protein_coding	1	1	1	1
hsa-let-7c-5p	AIFM1	protein_coding	0	1	1	1
hsa-let-7c-5p	CCNY	protein_coding	0	1	1	1
hsa-let-7c-5p	CERCAM	protein_coding	0	1	1	1
hsa-let-7c-5p	COL4A3BP	protein_coding	0	1	1	1
hsa-let-7c-5p	LIPT2	protein_coding	0	1	1	1
hsa-let-7c-5p	MTDH	protein_coding	0	1	1	1
hsa-let-7c-5p	NOL4L	protein_coding	0	1	1	1
hsa-let-7c-5p	RAB3GAP2	protein_coding	0	1	1	1
hsa-let-7c-5p	RBMS1	protein_coding	0	1	1	1
hsa-let-7c-5p	SUB1	protein_coding	0	1	1	1
hsa-let-7c-5p	SYNCRIP	protein_coding	0	1	1	1
hsa-let-7c-5p	TIA1	protein_coding	0	1	1	1
hsa-let-7c-5p	TMEM41A	protein_coding	0	1	1	1
hsa-let-7c-5p	ABHD17C	protein_coding	1	0	1	1
hsa-let-7c-5p	ABL2	protein_coding	1	0	1	1
hsa-let-7c-5p	ACVR1B	protein_coding	1	0	1	1
hsa-let-7c-5p	ACVR2A	protein_coding	1	0	1	1
hsa-let-7c-5p	ACVR2B	protein_coding	1	0	1	1
hsa-let-7c-5p	ADAMTS5	protein_coding	1	0	1	1
hsa-let-7c-5p	ADIPOR2	protein_coding	1	0	1	1
hsa-let-7c-5p	ANGPTL2	protein_coding	1	0	1	1
hsa-let-7c-5p	ANKFY1	protein_coding	1	0	1	1
hsa-let-7c-5p	APPBP2	protein_coding	1	0	1	1
hsa-let-7c-5p	ARID3A	protein_coding	1	0	1	1
hsa-let-7c-5p	ARID3B	protein_coding	1	0	1	1
hsa-let-7c-5p	ARL5A	protein_coding	1	0	1	1
hsa-let-7c-5p	ARMC8	protein_coding	1	0	1	1
hsa-let-7c-5p	ATP2B4	protein_coding	1	0	1	1
hsa-let-7c-5p	ATXN7L3	protein_coding	1	0	1	1
hsa-let-7c-5p	BCAP29	protein_coding	1	0	1	1
hsa-let-7c-5p	BCL7A	protein_coding	1	0	1	1
hsa-let-7c-5p	BEND4	protein_coding	1	0	1	1
hsa-let-7c-5p	BTG2	protein_coding	1	0	1	1
hsa-let-7c-5p	C20orf194	protein_coding	1	0	1	1
hsa-let-7c-5p	CALM1	protein_coding	1	0	1	1
hsa-let-7c-5p	CALU	protein_coding	1	0	1	1
hsa-let-7c-5p	CBL	protein_coding	1	0	1	1
hsa-let-7c-5p	CBX2	protein_coding	1	0	1	1
hsa-let-7c-5p	CCND1	protein_coding	1	0	1	1
hsa-let-7c-5p	CCND2	protein_coding	1	0	1	1
hsa-let-7c-5p	CDC34	protein_coding	1	0	1	1
hsa-let-7c-5p	CEBPD	protein_coding	1	0	1	1
hsa-let-7c-5p	CHD9	protein_coding	1	0	1	1
hsa-let-7c-5p	CLCN5	protein_coding	1	0	1	1
hsa-let-7c-5p	CNOT6L	protein_coding	1	0	1	1
hsa-let-7c-5p	COL4A2	protein_coding	1	0	1	1
hsa-let-7c-5p	COL4A5	protein_coding	1	0	1	1
hsa-let-7c-5p	CPEB4	protein_coding	1	0	1	1
hsa-let-7c-5p	CTDSPL2	protein_coding	1	0	1	1
hsa-let-7c-5p	DNAJB9	protein_coding	1	0	1	1
hsa-let-7c-5p	DST	protein_coding	1	0	1	1
hsa-let-7c-5p	DZIP1	protein_coding	1	0	1	1
hsa-let-7c-5p	EOGT	protein_coding	1	0	1	1
hsa-let-7c-5p	EXOC5	protein_coding	1	0	1	1
hsa-let-7c-5p	FAM160B2	protein_coding	1	0	1	1
hsa-let-7c-5p	FAM84B	protein_coding	1	0	1	1
hsa-let-7c-5p	FARP1	protein_coding	1	0	1	1
hsa-let-7c-5p	FNDC3B	protein_coding	1	0	1	1
hsa-let-7c-5p	FRS2	protein_coding	1	0	1	1
hsa-let-7c-5p	GALNT2	protein_coding	1	0	1	1
hsa-let-7c-5p	GNS	protein_coding	1	0	1	1
hsa-let-7c-5p	GPATCH3	protein_coding	1	0	1	1
hsa-let-7c-5p	HECTD4	protein_coding	1	0	1	1
hsa-let-7c-5p	HELZ	protein_coding	1	0	1	1
hsa-let-7c-5p	HIC2	protein_coding	1	0	1	1
hsa-let-7c-5p	HOXA9	protein_coding	1	0	1	1
hsa-let-7c-5p	IDH2	protein_coding	1	0	1	1
hsa-let-7c-5p	IKZF2	protein_coding	1	0	1	1
hsa-let-7c-5p	INO80D	protein_coding	1	0	1	1
hsa-let-7c-5p	INPP5A	protein_coding	1	0	1	1
hsa-let-7c-5p	KCMF1	protein_coding	1	0	1	1
hsa-let-7c-5p	KIF2A	protein_coding	1	0	1	1
hsa-let-7c-5p	KPNA1	protein_coding	1	0	1	1
hsa-let-7c-5p	LCOR	protein_coding	1	0	1	1
hsa-let-7c-5p	LEPROTL1	protein_coding	1	0	1	1
hsa-let-7c-5p	LIMD1	protein_coding	1	0	1	1
hsa-let-7c-5p	LOXL4	protein_coding	1	0	1	1
hsa-let-7c-5p	LPGAT1	protein_coding	1	0	1	1
hsa-let-7c-5p	MAP3K3	protein_coding	1	0	1	1
hsa-let-7c-5p	MED6	protein_coding	1	0	1	1
hsa-let-7c-5p	MEF2D	protein_coding	1	0	1	1
hsa-let-7c-5p	MGA	protein_coding	1	0	1	1
hsa-let-7c-5p	MGLL	protein_coding	1	0	1	1
hsa-let-7c-5p	MON2	protein_coding	1	0	1	1
hsa-let-7c-5p	MYCL	protein_coding	1	0	1	1
hsa-let-7c-5p	NAA20	protein_coding	1	0	1	1
hsa-let-7c-5p	NAP1L1	protein_coding	1	0	1	1
hsa-let-7c-5p	NKIRAS2	protein_coding	1	0	1	1
hsa-let-7c-5p	NPEPL1	protein_coding	1	0	1	1
hsa-let-7c-5p	P4HA2	protein_coding	1	0	1	1
hsa-let-7c-5p	PAG1	protein_coding	1	0	1	1
hsa-let-7c-5p	PAPPA	protein_coding	1	0	1	1
hsa-let-7c-5p	PEG10	protein_coding	1	0	1	1
hsa-let-7c-5p	PHACTR2	protein_coding	1	0	1	1
hsa-let-7c-5p	PPTC7	protein_coding	1	0	1	1
hsa-let-7c-5p	PRDM1	protein_coding	1	0	1	1
hsa-let-7c-5p	PRTG	protein_coding	1	0	1	1
hsa-let-7c-5p	PTAR1	protein_coding	1	0	1	1
hsa-let-7c-5p	PXDN	protein_coding	1	0	1	1
hsa-let-7c-5p	PYGO2	protein_coding	1	0	1	1
hsa-let-7c-5p	RAB11FIP4	protein_coding	1	0	1	1
hsa-let-7c-5p	RB1	protein_coding	1	0	1	1
hsa-let-7c-5p	RBFOX2	protein_coding	1	0	1	1
hsa-let-7c-5p	RNF38	protein_coding	1	0	1	1
hsa-let-7c-5p	RNF44	protein_coding	1	0	1	1
hsa-let-7c-5p	RPS6KA3	protein_coding	1	0	1	1
hsa-let-7c-5p	RRP1B	protein_coding	1	0	1	1
hsa-let-7c-5p	SENP2	protein_coding	1	0	1	1
hsa-let-7c-5p	SENP5	protein_coding	1	0	1	1
hsa-let-7c-5p	SH2B3	protein_coding	1	0	1	1
hsa-let-7c-5p	SLC16A14	protein_coding	1	0	1	1
hsa-let-7c-5p	SNX30	protein_coding	1	0	1	1
hsa-let-7c-5p	SREK1	protein_coding	1	0	1	1
hsa-let-7c-5p	SREK1IP1	protein_coding	1	0	1	1
hsa-let-7c-5p	SSH1	protein_coding	1	0	1	1
hsa-let-7c-5p	STAT3	protein_coding	1	0	1	1
hsa-let-7c-5p	STX16-NPEPL1	protein_coding	1	0	1	1
hsa-let-7c-5p	STXBP5	protein_coding	1	0	1	1
hsa-let-7c-5p	SURF4	protein_coding	1	0	1	1
hsa-let-7c-5p	TECPR2	protein_coding	1	0	1	1
hsa-let-7c-5p	TLNRD1	protein_coding	1	0	1	1
hsa-let-7c-5p	TMC7	protein_coding	1	0	1	1
hsa-let-7c-5p	TOB2	protein_coding	1	0	1	1
hsa-let-7c-5p	TRIB1	protein_coding	1	0	1	1
hsa-let-7c-5p	TRIB2	protein_coding	1	0	1	1
hsa-let-7c-5p	UGGT1	protein_coding	1	0	1	1
hsa-let-7c-5p	USP47	protein_coding	1	0	1	1
hsa-let-7c-5p	VAV3	protein_coding	1	0	1	1
hsa-let-7c-5p	VGLL3	protein_coding	1	0	1	1
hsa-let-7c-5p	WAPL	protein_coding	1	0	1	1
hsa-let-7c-5p	ZBTB10	protein_coding	1	0	1	1
hsa-let-7c-5p	ZNF512B	protein_coding	1	0	1	1
hsa-let-7c-5p	ZNF710	protein_coding	1	0	1	1
hsa-let-7c-5p	ATXN7L3B	protein_coding	0	0	1	1
hsa-let-7c-5p	BBX	protein_coding	0	0	1	1
hsa-let-7c-5p	BRWD3	protein_coding	0	0	1	1
hsa-let-7c-5p	CBX5	protein_coding	0	0	1	1
hsa-let-7c-5p	CELF1	protein_coding	0	0	1	1
hsa-let-7c-5p	CEP85L	protein_coding	0	0	1	1
hsa-let-7c-5p	CRK	protein_coding	0	0	1	1
hsa-let-7c-5p	DUSP7	protein_coding	0	0	1	1
hsa-let-7c-5p	FBXO32	protein_coding	0	0	1	1
hsa-let-7c-5p	FZD3	protein_coding	0	0	1	1
hsa-let-7c-5p	HIPK2	protein_coding	0	0	1	1
hsa-let-7c-5p	IL6R	protein_coding	0	0	1	1
hsa-let-7c-5p	LRRC8B	protein_coding	0	0	1	1
hsa-let-7c-5p	MBD2	protein_coding	0	0	1	1
hsa-let-7c-5p	NEDD4L	protein_coding	0	0	1	1
hsa-let-7c-5p	NSD1	protein_coding	0	0	1	1
hsa-let-7c-5p	PARP8	protein_coding	0	0	1	1
hsa-let-7c-5p	PITPNM3	protein_coding	0	0	1	1
hsa-let-7c-5p	PLEKHA8	protein_coding	0	0	1	1
hsa-let-7c-5p	POU2F1	protein_coding	0	0	1	1
hsa-let-7c-5p	PPP2R2A	protein_coding	0	0	1	1
hsa-let-7c-5p	PRR14L	protein_coding	0	0	1	1
hsa-let-7c-5p	RBMS2	protein_coding	0	0	1	1
hsa-let-7c-5p	RRAGD	protein_coding	0	0	1	1
hsa-let-7c-5p	SBNO1	protein_coding	0	0	1	1
hsa-let-7c-5p	SFMBT1	protein_coding	0	0	1	1
hsa-let-7c-5p	SKIL	protein_coding	0	0	1	1
hsa-let-7c-5p	SMIM13	protein_coding	0	0	1	1
hsa-let-7c-5p	SOCS7	protein_coding	0	0	1	1
hsa-let-7c-5p	SOX6	protein_coding	0	0	1	1
hsa-let-7c-5p	STRN	protein_coding	0	0	1	1
hsa-let-7c-5p	STYX	protein_coding	0	0	1	1
hsa-let-7c-5p	TAOK1	protein_coding	0	0	1	1
hsa-let-7c-5p	TET2	protein_coding	0	0	1	1
hsa-let-7c-5p	TMOD2	protein_coding	0	0	1	1
hsa-let-7c-5p	TMPO	protein_coding	0	0	1	1
hsa-let-7c-5p	TXLNG	protein_coding	0	0	1	1
hsa-let-7c-5p	ZNF24	protein_coding	0	0	1	1
hsa-let-7c-5p	ZNF451	protein_coding	0	0	1	1
hsa-let-7c-5p	AEN	protein_coding	1	1	0	1
hsa-let-7c-5p	AKT2	protein_coding	1	1	0	1
hsa-let-7c-5p	ANKRD46	protein_coding	1	1	0	1
hsa-let-7c-5p	ARG2	protein_coding	1	1	0	1
hsa-let-7c-5p	ARL4D	protein_coding	1	1	0	1
hsa-let-7c-5p	ARL6IP6	protein_coding	1	1	0	1
hsa-let-7c-5p	ATPAF1	protein_coding	1	1	0	1
hsa-let-7c-5p	BCAT1	protein_coding	1	1	0	1
hsa-let-7c-5p	BLOC1S6	protein_coding	1	1	0	1
hsa-let-7c-5p	BTF3L4	protein_coding	1	1	0	1
hsa-let-7c-5p	C3orf52	protein_coding	1	1	0	1
hsa-let-7c-5p	C8orf58	protein_coding	1	1	0	1
hsa-let-7c-5p	CANT1	protein_coding	1	1	0	1
hsa-let-7c-5p	CCL7	protein_coding	1	1	0	1
hsa-let-7c-5p	CCNF	protein_coding	1	1	0	1
hsa-let-7c-5p	CDCA8	protein_coding	1	1	0	1
hsa-let-7c-5p	CDKN1A	protein_coding	1	1	0	1
hsa-let-7c-5p	CEP135	protein_coding	1	1	0	1
hsa-let-7c-5p	CMTM6	protein_coding	1	1	0	1
hsa-let-7c-5p	CNTRL	protein_coding	1	1	0	1
hsa-let-7c-5p	DNA2	protein_coding	1	1	0	1
hsa-let-7c-5p	DVL3	protein_coding	1	1	0	1
hsa-let-7c-5p	ELF4	protein_coding	1	1	0	1
hsa-let-7c-5p	ERO1A	protein_coding	1	1	0	1
hsa-let-7c-5p	ERP29	protein_coding	1	1	0	1
hsa-let-7c-5p	ESPL1	protein_coding	1	1	0	1
hsa-let-7c-5p	FAM103A1	protein_coding	1	1	0	1
hsa-let-7c-5p	GALC	protein_coding	1	1	0	1
hsa-let-7c-5p	GEMIN7	protein_coding	1	1	0	1
hsa-let-7c-5p	GFOD1	protein_coding	1	1	0	1
hsa-let-7c-5p	GJC1	protein_coding	1	1	0	1
hsa-let-7c-5p	GOLGA4	protein_coding	1	1	0	1
hsa-let-7c-5p	GRPEL2	protein_coding	1	1	0	1
hsa-let-7c-5p	GXYLT1	protein_coding	1	1	0	1
hsa-let-7c-5p	ICMT	protein_coding	1	1	0	1
hsa-let-7c-5p	IGF1R	protein_coding	1	1	0	1
hsa-let-7c-5p	IQCB1	protein_coding	1	1	0	1
hsa-let-7c-5p	KATNAL1	protein_coding	1	1	0	1
hsa-let-7c-5p	KHNYN	protein_coding	1	1	0	1
hsa-let-7c-5p	LBR	protein_coding	1	1	0	1
hsa-let-7c-5p	LIMK2	protein_coding	1	1	0	1
hsa-let-7c-5p	MARS2	protein_coding	1	1	0	1
hsa-let-7c-5p	MED28	protein_coding	1	1	0	1
hsa-let-7c-5p	MFAP3L	protein_coding	1	1	0	1
hsa-let-7c-5p	MIOS	protein_coding	1	1	0	1
hsa-let-7c-5p	MLXIP	protein_coding	1	1	0	1
hsa-let-7c-5p	MRS2	protein_coding	1	1	0	1
hsa-let-7c-5p	MSN	protein_coding	1	1	0	1
hsa-let-7c-5p	NAPEPLD	protein_coding	1	1	0	1
hsa-let-7c-5p	NEK3	protein_coding	1	1	0	1
hsa-let-7c-5p	OPA3	protein_coding	1	1	0	1
hsa-let-7c-5p	PDP2	protein_coding	1	1	0	1
hsa-let-7c-5p	PEX11B	protein_coding	1	1	0	1
hsa-let-7c-5p	PLPP5	protein_coding	1	1	0	1
hsa-let-7c-5p	POLR2D	protein_coding	1	1	0	1
hsa-let-7c-5p	POLR3D	protein_coding	1	1	0	1
hsa-let-7c-5p	PQLC2	protein_coding	1	1	0	1
hsa-let-7c-5p	PXT1	protein_coding	1	1	0	1
hsa-let-7c-5p	RUFY3	protein_coding	1	1	0	1
hsa-let-7c-5p	SLC1A4	protein_coding	1	1	0	1
hsa-let-7c-5p	SMC1A	protein_coding	1	1	0	1
hsa-let-7c-5p	SMUG1	protein_coding	1	1	0	1
hsa-let-7c-5p	TARBP2	protein_coding	1	1	0	1
hsa-let-7c-5p	THOC2	protein_coding	1	1	0	1
hsa-let-7c-5p	TMEM135	protein_coding	1	1	0	1
hsa-let-7c-5p	TMEM143	protein_coding	1	1	0	1
hsa-let-7c-5p	TMPPE	protein_coding	1	1	0	1
hsa-let-7c-5p	TNFSF9	protein_coding	1	1	0	1
hsa-let-7c-5p	TP53	protein_coding	1	1	0	1
hsa-let-7c-5p	TPP1	protein_coding	1	1	0	1
hsa-let-7c-5p	TRANK1	protein_coding	1	1	0	1
hsa-let-7c-5p	TSPYL5	protein_coding	1	1	0	1
hsa-let-7c-5p	UBE2G2	protein_coding	1	1	0	1
hsa-let-7c-5p	UTP15	protein_coding	1	1	0	1
hsa-let-7c-5p	VEZT	protein_coding	1	1	0	1
hsa-let-7c-5p	WARS2	protein_coding	1	1	0	1
hsa-let-7c-5p	YAF2	protein_coding	1	1	0	1
hsa-let-7c-5p	ZNF200	protein_coding	1	1	0	1
hsa-let-7c-5p	ZNF473	protein_coding	1	1	0	1
hsa-let-7c-5p	DPH3	protein_coding	0	1	0	1
hsa-let-7c-5p	DUSP22	protein_coding	0	1	0	1
hsa-let-7c-5p	EMB	protein_coding	0	1	0	1
hsa-let-7c-5p	HCFC2	protein_coding	0	1	0	1
hsa-let-7c-5p	PBX2	protein_coding	0	1	0	1
hsa-let-7c-5p	PCTP	protein_coding	0	1	0	1
hsa-let-7c-5p	PDHB	protein_coding	0	1	0	1
hsa-let-7c-5p	PDSS1	protein_coding	0	1	0	1
hsa-let-7c-5p	PTBP2	protein_coding	0	1	0	1
hsa-let-7c-5p	RNF170	protein_coding	0	1	0	1
hsa-let-7c-5p	RNF5	protein_coding	0	1	0	1
hsa-let-7c-5p	SLC10A7	protein_coding	0	1	0	1
hsa-let-7c-5p	TMEM167A	protein_coding	0	1	0	1
hsa-let-7c-5p	ZNF879	protein_coding	0	1	0	1
hsa-let-7c-5p	ARHGEF7	protein_coding	1	0	0	1
hsa-let-7c-5p	ATP6V1C1	protein_coding	1	0	0	1
hsa-let-7c-5p	CFL2	protein_coding	1	0	0	1
hsa-let-7c-5p	CRTAP	protein_coding	1	0	0	1
hsa-let-7c-5p	DENND6A	protein_coding	1	0	0	1
hsa-let-7c-5p	DICER1	protein_coding	1	0	0	1
hsa-let-7c-5p	EGLN2	protein_coding	1	0	0	1
hsa-let-7c-5p	FOPNL	protein_coding	1	0	0	1
hsa-let-7c-5p	FOXP1	protein_coding	1	0	0	1
hsa-let-7c-5p	GALNT4	protein_coding	1	0	0	1
hsa-let-7c-5p	HS2ST1	protein_coding	1	0	0	1
hsa-let-7c-5p	ICK	protein_coding	1	0	0	1
hsa-let-7c-5p	JOSD1	protein_coding	1	0	0	1
hsa-let-7c-5p	KCTD15	protein_coding	1	0	0	1
hsa-let-7c-5p	LRRC59	protein_coding	1	0	0	1
hsa-let-7c-5p	MAPK1IP1L	protein_coding	1	0	0	1
hsa-let-7c-5p	PMAIP1	protein_coding	1	0	0	1
hsa-let-7c-5p	POC1B-GALNT4	protein_coding	1	0	0	1
hsa-let-7c-5p	PRKAB2	protein_coding	1	0	0	1
hsa-let-7c-5p	PXMP4	protein_coding	1	0	0	1
hsa-let-7c-5p	RTCA	protein_coding	1	0	0	1
hsa-let-7c-5p	SLC16A10	protein_coding	1	0	0	1
hsa-let-7c-5p	SLC30A7	protein_coding	1	0	0	1
hsa-let-7c-5p	SMCR8	protein_coding	1	0	0	1
hsa-let-7c-5p	STK24	protein_coding	1	0	0	1
hsa-let-7c-5p	SULF2	protein_coding	1	0	0	1
hsa-let-7c-5p	TMTC3	protein_coding	1	0	0	1
hsa-let-7c-5p	USP44	protein_coding	1	0	0	1
hsa-let-7c-5p	WIPI2	protein_coding	1	0	0	1
hsa-let-7c-5p	YPEL2	protein_coding	1	0	0	1
hsa-let-7c-5p	ADAMTS12	protein_coding	0	0	0	1
hsa-let-7c-5p	ARL5B	protein_coding	0	0	0	1
hsa-let-7c-5p	ATXN1L	protein_coding	0	0	0	1
hsa-let-7c-5p	BDP1	protein_coding	0	0	0	1
hsa-let-7c-5p	CARNMT1	protein_coding	0	0	0	1
hsa-let-7c-5p	CDK8	protein_coding	0	0	0	1
hsa-let-7c-5p	DNAJB14	protein_coding	0	0	0	1
hsa-let-7c-5p	EIF5B	protein_coding	0	0	0	1
hsa-let-7c-5p	ERGIC2	protein_coding	0	0	0	1
hsa-let-7c-5p	ERRFI1	protein_coding	0	0	0	1
hsa-let-7c-5p	ETV3	protein_coding	0	0	0	1
hsa-let-7c-5p	FADS3	protein_coding	0	0	0	1
hsa-let-7c-5p	FAM83G	protein_coding	0	0	0	1
hsa-let-7c-5p	FASTK	protein_coding	0	0	0	1
hsa-let-7c-5p	FNIP2	protein_coding	0	0	0	1
hsa-let-7c-5p	G3BP1	protein_coding	0	0	0	1
hsa-let-7c-5p	GPR157	protein_coding	0	0	0	1
hsa-let-7c-5p	GREB1L	protein_coding	0	0	0	1
hsa-let-7c-5p	HNRNPA1	protein_coding	0	0	0	1
hsa-let-7c-5p	IRGQ	protein_coding	0	0	0	1
hsa-let-7c-5p	MSI2	protein_coding	0	0	0	1
hsa-let-7c-5p	NAT8L	protein_coding	0	0	0	1
hsa-let-7c-5p	NR6A1	protein_coding	0	0	0	1
hsa-let-7c-5p	NUP155	protein_coding	0	0	0	1
hsa-let-7c-5p	P2RX4	protein_coding	0	0	0	1
hsa-let-7c-5p	PAQR3	protein_coding	0	0	0	1
hsa-let-7c-5p	PCYOX1	protein_coding	0	0	0	1
hsa-let-7c-5p	PLEKHA3	protein_coding	0	0	0	1
hsa-let-7c-5p	POTEE	protein_coding	0	0	0	1
hsa-let-7c-5p	PRKAR2A	protein_coding	0	0	0	1
hsa-let-7c-5p	PSENEN	protein_coding	0	0	0	1
hsa-let-7c-5p	RNF217	protein_coding	0	0	0	1
hsa-let-7c-5p	RNFT1	protein_coding	0	0	0	1
hsa-let-7c-5p	SALL4	protein_coding	0	0	0	1
hsa-let-7c-5p	SCN8A	protein_coding	0	0	0	1
hsa-let-7c-5p	SESN3	protein_coding	0	0	0	1
hsa-let-7c-5p	SLC30A1	protein_coding	0	0	0	1
hsa-let-7c-5p	SLC30A6	protein_coding	0	0	0	1
hsa-let-7c-5p	SNX17	protein_coding	0	0	0	1
hsa-let-7c-5p	THRA	protein_coding	0	0	0	1
hsa-let-7c-5p	TOR1AIP2	protein_coding	0	0	0	1
hsa-let-7c-5p	TTC9C	protein_coding	0	0	0	1
hsa-let-7c-5p	WNT9A	protein_coding	0	0	0	1
hsa-let-7c-5p	ZBTB26	protein_coding	0	0	0	1
hsa-let-7c-5p	ZCCHC10	protein_coding	0	0	0	1
hsa-let-7c-5p	ZFP36	protein_coding	0	0	0	1
hsa-let-7c-5p	ZNF354B	protein_coding	0	0	0	1
hsa-let-7c-5p	ACTA1	protein_coding	1	1	1	0
hsa-let-7c-5p	AFDN	protein_coding	1	1	1	0
hsa-let-7c-5p	ANKRD49	protein_coding	1	1	1	0
hsa-let-7c-5p	ATL2	protein_coding	1	1	1	0
hsa-let-7c-5p	BMT2	protein_coding	1	1	1	0
hsa-let-7c-5p	CEP120	protein_coding	1	1	1	0
hsa-let-7c-5p	DUSP16	protein_coding	1	1	1	0
hsa-let-7c-5p	FAM96A	protein_coding	1	1	1	0
hsa-let-7c-5p	GGA3	protein_coding	1	1	1	0
hsa-let-7c-5p	IL6	protein_coding	1	1	1	0
hsa-let-7c-5p	MTPN	protein_coding	1	1	1	0
hsa-let-7c-5p	NCOA3	protein_coding	1	1	1	0
hsa-let-7c-5p	TAF5	protein_coding	1	1	1	0
hsa-let-7c-5p	UFL1	protein_coding	1	1	1	0
hsa-let-7c-5p	XKR8	protein_coding	1	1	1	0
hsa-let-7c-5p	ZNF248	protein_coding	1	1	1	0
hsa-let-7c-5p	ZNF318	protein_coding	1	1	1	0
hsa-let-7c-5p	ZNF543	protein_coding	1	1	1	0
hsa-let-7c-5p	ZNF792	protein_coding	1	1	1	0
hsa-let-7c-5p	DOT1L	protein_coding	0	1	1	0
hsa-let-7c-5p	EZH2	protein_coding	0	1	1	0
hsa-let-7c-5p	LRIG1	protein_coding	0	1	1	0
hsa-let-7c-5p	RPUSD3	protein_coding	0	1	1	0
hsa-let-7c-5p	TRAPPC1	protein_coding	0	1	1	0
hsa-let-7c-5p	ANKRD52	protein_coding	1	0	1	0
hsa-let-7c-5p	BRD3	protein_coding	1	0	1	0
hsa-let-7c-5p	C6orf120	protein_coding	1	0	1	0
hsa-let-7c-5p	CALD1	protein_coding	1	0	1	0
hsa-let-7c-5p	CD164	protein_coding	1	0	1	0
hsa-let-7c-5p	CXCL8	protein_coding	1	0	1	0
hsa-let-7c-5p	EIF3J	protein_coding	1	0	1	0
hsa-let-7c-5p	FOXN3	protein_coding	1	0	1	0
hsa-let-7c-5p	GPX7	protein_coding	1	0	1	0
hsa-let-7c-5p	HIF1AN	protein_coding	1	0	1	0
hsa-let-7c-5p	LRRFIP1	protein_coding	1	0	1	0
hsa-let-7c-5p	MNT	protein_coding	1	0	1	0
hsa-let-7c-5p	NAB1	protein_coding	1	0	1	0
hsa-let-7c-5p	NRARP	protein_coding	1	0	1	0
hsa-let-7c-5p	ONECUT2	protein_coding	1	0	1	0
hsa-let-7c-5p	POM121	protein_coding	1	0	1	0
hsa-let-7c-5p	POM121C	protein_coding	1	0	1	0
hsa-let-7c-5p	POU2F2	protein_coding	1	0	1	0
hsa-let-7c-5p	PPARA	protein_coding	1	0	1	0
hsa-let-7c-5p	RCCD1	protein_coding	1	0	1	0
hsa-let-7c-5p	SEC24C	protein_coding	1	0	1	0
hsa-let-7c-5p	SLC4A7	protein_coding	1	0	1	0
hsa-let-7c-5p	SOX11	protein_coding	1	0	1	0
hsa-let-7c-5p	TRIM33	protein_coding	1	0	1	0
hsa-let-7c-5p	ZNF614	protein_coding	1	0	1	0
hsa-let-7c-5p	ZNF652	protein_coding	1	0	1	0
hsa-let-7c-5p	ARHGAP12	protein_coding	0	0	1	0
hsa-let-7c-5p	KLHL24	protein_coding	0	0	1	0
hsa-let-7c-5p	PBX1	protein_coding	0	0	1	0
hsa-let-7c-5p	ABRAXAS2	protein_coding	1	1	0	0
hsa-let-7c-5p	ABT1	protein_coding	1	1	0	0
hsa-let-7c-5p	ACP1	protein_coding	1	1	0	0
hsa-let-7c-5p	ADPRH	protein_coding	1	1	0	0
hsa-let-7c-5p	ADSS	protein_coding	1	1	0	0
hsa-let-7c-5p	AKAP8	protein_coding	1	1	0	0
hsa-let-7c-5p	ANAPC13	protein_coding	1	1	0	0
hsa-let-7c-5p	ANKRA2	protein_coding	1	1	0	0
hsa-let-7c-5p	APH1A	protein_coding	1	1	0	0
hsa-let-7c-5p	ARHGAP8	protein_coding	1	1	0	0
hsa-let-7c-5p	ASH1L	protein_coding	1	1	0	0
hsa-let-7c-5p	ATF7IP	protein_coding	1	1	0	0
hsa-let-7c-5p	ATP6V1F	protein_coding	1	1	0	0
hsa-let-7c-5p	ATP6V1G1	protein_coding	1	1	0	0
hsa-let-7c-5p	AURKA	protein_coding	1	1	0	0
hsa-let-7c-5p	AURKB	protein_coding	1	1	0	0
hsa-let-7c-5p	B4GALT4	protein_coding	1	1	0	0
hsa-let-7c-5p	BAG1	protein_coding	1	1	0	0
hsa-let-7c-5p	BCCIP	protein_coding	1	1	0	0
hsa-let-7c-5p	BRF2	protein_coding	1	1	0	0
hsa-let-7c-5p	BTN2A1	protein_coding	1	1	0	0
hsa-let-7c-5p	C12orf4	protein_coding	1	1	0	0
hsa-let-7c-5p	C12orf49	protein_coding	1	1	0	0
hsa-let-7c-5p	C18orf21	protein_coding	1	1	0	0
hsa-let-7c-5p	CDCA7L	protein_coding	1	1	0	0
hsa-let-7c-5p	CHAC2	protein_coding	1	1	0	0
hsa-let-7c-5p	CISH	protein_coding	1	1	0	0
hsa-let-7c-5p	CLINT1	protein_coding	1	1	0	0
hsa-let-7c-5p	CNOT4	protein_coding	1	1	0	0
hsa-let-7c-5p	CPSF1	protein_coding	1	1	0	0
hsa-let-7c-5p	CREM	protein_coding	1	1	0	0
hsa-let-7c-5p	CSNK1E	protein_coding	1	1	0	0
hsa-let-7c-5p	CTHRC1	protein_coding	1	1	0	0
hsa-let-7c-5p	CTPS2	protein_coding	1	1	0	0
hsa-let-7c-5p	DCLRE1B	protein_coding	1	1	0	0
hsa-let-7c-5p	DMTF1	protein_coding	1	1	0	0
hsa-let-7c-5p	DUSP11	protein_coding	1	1	0	0
hsa-let-7c-5p	DUSP6	protein_coding	1	1	0	0
hsa-let-7c-5p	EBAG9	protein_coding	1	1	0	0
hsa-let-7c-5p	ESRP2	protein_coding	1	1	0	0
hsa-let-7c-5p	FAM189B	protein_coding	1	1	0	0
hsa-let-7c-5p	FAM57A	protein_coding	1	1	0	0
hsa-let-7c-5p	FBXO22	protein_coding	1	1	0	0
hsa-let-7c-5p	FIGNL2	protein_coding	1	1	0	0
hsa-let-7c-5p	FKBP3	protein_coding	1	1	0	0
hsa-let-7c-5p	GANAB	protein_coding	1	1	0	0
hsa-let-7c-5p	H2AFV	protein_coding	1	1	0	0
hsa-let-7c-5p	HNRNPF	protein_coding	1	1	0	0
hsa-let-7c-5p	HOXA10	protein_coding	1	1	0	0
hsa-let-7c-5p	HSPB7	protein_coding	1	1	0	0
hsa-let-7c-5p	IFT80	protein_coding	1	1	0	0
hsa-let-7c-5p	IGSF3	protein_coding	1	1	0	0
hsa-let-7c-5p	IP6K2	protein_coding	1	1	0	0
hsa-let-7c-5p	JADE3	protein_coding	1	1	0	0
hsa-let-7c-5p	KCNK6	protein_coding	1	1	0	0
hsa-let-7c-5p	MAN2A2	protein_coding	1	1	0	0
hsa-let-7c-5p	MAP7	protein_coding	1	1	0	0
hsa-let-7c-5p	MAPRE1	protein_coding	1	1	0	0
hsa-let-7c-5p	MARCKSL1	protein_coding	1	1	0	0
hsa-let-7c-5p	MEX3D	protein_coding	1	1	0	0
hsa-let-7c-5p	MGME1	protein_coding	1	1	0	0
hsa-let-7c-5p	MIDN	protein_coding	1	1	0	0
hsa-let-7c-5p	MKL1	protein_coding	1	1	0	0
hsa-let-7c-5p	MMP1	protein_coding	1	1	0	0
hsa-let-7c-5p	MMS22L	protein_coding	1	1	0	0
hsa-let-7c-5p	MSANTD4	protein_coding	1	1	0	0
hsa-let-7c-5p	NAA15	protein_coding	1	1	0	0
hsa-let-7c-5p	NARS2	protein_coding	1	1	0	0
hsa-let-7c-5p	NAT14	protein_coding	1	1	0	0
hsa-let-7c-5p	NOTCH2NL	protein_coding	1	1	0	0
hsa-let-7c-5p	OGG1	protein_coding	1	1	0	0
hsa-let-7c-5p	PAFAH2	protein_coding	1	1	0	0
hsa-let-7c-5p	PAPD4	protein_coding	1	1	0	0
hsa-let-7c-5p	PARS2	protein_coding	1	1	0	0
hsa-let-7c-5p	PCNA	protein_coding	1	1	0	0
hsa-let-7c-5p	PGM3	protein_coding	1	1	0	0
hsa-let-7c-5p	PHACTR4	protein_coding	1	1	0	0
hsa-let-7c-5p	PITRM1	protein_coding	1	1	0	0
hsa-let-7c-5p	POLR3A	protein_coding	1	1	0	0
hsa-let-7c-5p	PPIA	protein_coding	1	1	0	0
hsa-let-7c-5p	PPP3R1	protein_coding	1	1	0	0
hsa-let-7c-5p	PRR13	protein_coding	1	1	0	0
hsa-let-7c-5p	PRR5-ARHGAP8	protein_coding	1	1	0	0
hsa-let-7c-5p	RABEP1	protein_coding	1	1	0	0
hsa-let-7c-5p	RABL2A	protein_coding	1	1	0	0
hsa-let-7c-5p	RAD9A	protein_coding	1	1	0	0
hsa-let-7c-5p	RALY	protein_coding	1	1	0	0
hsa-let-7c-5p	RAP2C	protein_coding	1	1	0	0
hsa-let-7c-5p	RBM19	protein_coding	1	1	0	0
hsa-let-7c-5p	RFWD3	protein_coding	1	1	0	0
hsa-let-7c-5p	RFX5	protein_coding	1	1	0	0
hsa-let-7c-5p	RMI2	protein_coding	1	1	0	0
hsa-let-7c-5p	RNF13	protein_coding	1	1	0	0
hsa-let-7c-5p	RNMT	protein_coding	1	1	0	0
hsa-let-7c-5p	RPP14	protein_coding	1	1	0	0
hsa-let-7c-5p	RRN3	protein_coding	1	1	0	0
hsa-let-7c-5p	RTKN	protein_coding	1	1	0	0
hsa-let-7c-5p	SARAF	protein_coding	1	1	0	0
hsa-let-7c-5p	SERF2	protein_coding	1	1	0	0
hsa-let-7c-5p	SERPINB9	protein_coding	1	1	0	0
hsa-let-7c-5p	SF3A3	protein_coding	1	1	0	0
hsa-let-7c-5p	SLC25A40	protein_coding	1	1	0	0
hsa-let-7c-5p	SMAP1	protein_coding	1	1	0	0
hsa-let-7c-5p	SMAP2	protein_coding	1	1	0	0
hsa-let-7c-5p	SNX25	protein_coding	1	1	0	0
hsa-let-7c-5p	SPRYD7	protein_coding	1	1	0	0
hsa-let-7c-5p	SRGN	protein_coding	1	1	0	0
hsa-let-7c-5p	STARD4	protein_coding	1	1	0	0
hsa-let-7c-5p	SUGT1	protein_coding	1	1	0	0
hsa-let-7c-5p	SUOX	protein_coding	1	1	0	0
hsa-let-7c-5p	TBC1D12	protein_coding	1	1	0	0
hsa-let-7c-5p	TBC1D13	protein_coding	1	1	0	0
hsa-let-7c-5p	TFAP2A	protein_coding	1	1	0	0
hsa-let-7c-5p	TK1	protein_coding	1	1	0	0
hsa-let-7c-5p	TMED4	protein_coding	1	1	0	0
hsa-let-7c-5p	TNFSF10	protein_coding	1	1	0	0
hsa-let-7c-5p	TOPBP1	protein_coding	1	1	0	0
hsa-let-7c-5p	TRIM32	protein_coding	1	1	0	0
hsa-let-7c-5p	TRMT1L	protein_coding	1	1	0	0
hsa-let-7c-5p	UBE2B	protein_coding	1	1	0	0
hsa-let-7c-5p	UBE2D3	protein_coding	1	1	0	0
hsa-let-7c-5p	UBXN2B	protein_coding	1	1	0	0
hsa-let-7c-5p	VCL	protein_coding	1	1	0	0
hsa-let-7c-5p	VPS25	protein_coding	1	1	0	0
hsa-let-7c-5p	VPS33A	protein_coding	1	1	0	0
hsa-let-7c-5p	WDR73	protein_coding	1	1	0	0
hsa-let-7c-5p	YIPF1	protein_coding	1	1	0	0
hsa-let-7c-5p	YWHAE	protein_coding	1	1	0	0
hsa-let-7c-5p	ZBTB24	protein_coding	1	1	0	0
hsa-let-7c-5p	ZCCHC9	protein_coding	1	1	0	0
hsa-let-7c-5p	ZNF273	protein_coding	1	1	0	0
hsa-let-7c-5p	ZNF443	protein_coding	1	1	0	0
hsa-let-7c-5p	ZNF548	protein_coding	1	1	0	0
hsa-let-7c-5p	ZNF799	protein_coding	1	1	0	0
hsa-let-7c-5p	ZNF823	protein_coding	1	1	0	0
hsa-let-7c-5p	ZSCAN25	protein_coding	1	1	0	0
hsa-let-7c-5p	ZSCAN9	protein_coding	1	1	0	0
hsa-let-7c-5p	AC008560.1	protein_coding	0	1	0	0
hsa-let-7c-5p	ACAD9	protein_coding	0	1	0	0
hsa-let-7c-5p	ADAMTS19	protein_coding	0	1	0	0
hsa-let-7c-5p	ALPK1	protein_coding	0	1	0	0
hsa-let-7c-5p	C1orf43	protein_coding	0	1	0	0
hsa-let-7c-5p	C3orf38	protein_coding	0	1	0	0
hsa-let-7c-5p	CAP2	protein_coding	0	1	0	0
hsa-let-7c-5p	CCSER1	protein_coding	0	1	0	0
hsa-let-7c-5p	CCT2	protein_coding	0	1	0	0
hsa-let-7c-5p	CHEK1	protein_coding	0	1	0	0
hsa-let-7c-5p	CHTOP	protein_coding	0	1	0	0
hsa-let-7c-5p	CMAS	protein_coding	0	1	0	0
hsa-let-7c-5p	CNOT11	protein_coding	0	1	0	0
hsa-let-7c-5p	CORO1A	protein_coding	0	1	0	0
hsa-let-7c-5p	CTSA	protein_coding	0	1	0	0
hsa-let-7c-5p	DDX3X	protein_coding	0	1	0	0
hsa-let-7c-5p	DDX46	protein_coding	0	1	0	0
hsa-let-7c-5p	DOK3	protein_coding	0	1	0	0
hsa-let-7c-5p	DOPEY1	protein_coding	0	1	0	0
hsa-let-7c-5p	DUSP3	protein_coding	0	1	0	0
hsa-let-7c-5p	EIF2AK4	protein_coding	0	1	0	0
hsa-let-7c-5p	ERCC5	protein_coding	0	1	0	0
hsa-let-7c-5p	FAM120B	protein_coding	0	1	0	0
hsa-let-7c-5p	FUT11	protein_coding	0	1	0	0
hsa-let-7c-5p	FUT8	protein_coding	0	1	0	0
hsa-let-7c-5p	GMPPA	protein_coding	0	1	0	0
hsa-let-7c-5p	IFI44L	protein_coding	0	1	0	0
hsa-let-7c-5p	INO80B-WBP1	protein_coding	0	1	0	0
hsa-let-7c-5p	JUNB	protein_coding	0	1	0	0
hsa-let-7c-5p	KCTD2	protein_coding	0	1	0	0
hsa-let-7c-5p	LMNA	protein_coding	0	1	0	0
hsa-let-7c-5p	LMNB1	protein_coding	0	1	0	0
hsa-let-7c-5p	LYPD3	protein_coding	0	1	0	0
hsa-let-7c-5p	LYPD6	protein_coding	0	1	0	0
hsa-let-7c-5p	MARS	protein_coding	0	1	0	0
hsa-let-7c-5p	MBD6	protein_coding	0	1	0	0
hsa-let-7c-5p	MCU	protein_coding	0	1	0	0
hsa-let-7c-5p	MDC1	protein_coding	0	1	0	0
hsa-let-7c-5p	MFSD8	protein_coding	0	1	0	0
hsa-let-7c-5p	MRPS36	protein_coding	0	1	0	0
hsa-let-7c-5p	MTF2	protein_coding	0	1	0	0
hsa-let-7c-5p	MTMR14	protein_coding	0	1	0	0
hsa-let-7c-5p	NDFIP2	protein_coding	0	1	0	0
hsa-let-7c-5p	NR4A1	protein_coding	0	1	0	0
hsa-let-7c-5p	NUP160	protein_coding	0	1	0	0
hsa-let-7c-5p	OXA1L	protein_coding	0	1	0	0
hsa-let-7c-5p	PCNX1	protein_coding	0	1	0	0
hsa-let-7c-5p	PFKFB3	protein_coding	0	1	0	0
hsa-let-7c-5p	PGAP2	protein_coding	0	1	0	0
hsa-let-7c-5p	PGS1	protein_coding	0	1	0	0
hsa-let-7c-5p	PPFIA1	protein_coding	0	1	0	0
hsa-let-7c-5p	PPP4C	protein_coding	0	1	0	0
hsa-let-7c-5p	PSMB2	protein_coding	0	1	0	0
hsa-let-7c-5p	RANBP17	protein_coding	0	1	0	0
hsa-let-7c-5p	RASSF8	protein_coding	0	1	0	0
hsa-let-7c-5p	RBPMS	protein_coding	0	1	0	0
hsa-let-7c-5p	RGPD5	protein_coding	0	1	0	0
hsa-let-7c-5p	RGPD6	protein_coding	0	1	0	0
hsa-let-7c-5p	RIF1	protein_coding	0	1	0	0
hsa-let-7c-5p	RPS6KB2	protein_coding	0	1	0	0
hsa-let-7c-5p	S100PBP	protein_coding	0	1	0	0
hsa-let-7c-5p	SH3TC1	protein_coding	0	1	0	0
hsa-let-7c-5p	SLC35B1	protein_coding	0	1	0	0
hsa-let-7c-5p	SPATA7	protein_coding	0	1	0	0
hsa-let-7c-5p	SSFA2	protein_coding	0	1	0	0
hsa-let-7c-5p	SUCO	protein_coding	0	1	0	0
hsa-let-7c-5p	SUV39H1	protein_coding	0	1	0	0
hsa-let-7c-5p	TDP1	protein_coding	0	1	0	0
hsa-let-7c-5p	TGOLN2	protein_coding	0	1	0	0
hsa-let-7c-5p	TMEM41B	protein_coding	0	1	0	0
hsa-let-7c-5p	TTLL11	protein_coding	0	1	0	0
hsa-let-7c-5p	TUBB	protein_coding	0	1	0	0
hsa-let-7c-5p	UBXN8	protein_coding	0	1	0	0
hsa-let-7c-5p	WBP1	protein_coding	0	1	0	0
hsa-let-7c-5p	WDR48	protein_coding	0	1	0	0
hsa-let-7c-5p	XPNPEP3	protein_coding	0	1	0	0
hsa-let-7c-5p	XYLT2	protein_coding	0	1	0	0
hsa-let-7c-5p	ZCCHC11	protein_coding	0	1	0	0
hsa-let-7c-5p	ZMYM2	protein_coding	0	1	0	0
hsa-let-7c-5p	ZNF232	protein_coding	0	1	0	0
hsa-let-7c-5p	ZNF518A	protein_coding	0	1	0	0
hsa-let-7c-5p	ZSWIM6	protein_coding	0	1	0	0
hsa-let-7c-5p	AAGAB	protein_coding	1	0	0	0
hsa-let-7c-5p	AASDHPPT	protein_coding	1	0	0	0
hsa-let-7c-5p	AC048338.1	protein_coding	1	0	0	0
hsa-let-7c-5p	ADA	protein_coding	1	0	0	0
hsa-let-7c-5p	ADAMTS1	protein_coding	1	0	0	0
hsa-let-7c-5p	ADCY9	protein_coding	1	0	0	0
hsa-let-7c-5p	ADM	protein_coding	1	0	0	0
hsa-let-7c-5p	AFF4	protein_coding	1	0	0	0
hsa-let-7c-5p	AGO1	protein_coding	1	0	0	0
hsa-let-7c-5p	AKNA	protein_coding	1	0	0	0
hsa-let-7c-5p	ALCAM	protein_coding	1	0	0	0
hsa-let-7c-5p	AMD1	protein_coding	1	0	0	0
hsa-let-7c-5p	ANKRD13C	protein_coding	1	0	0	0
hsa-let-7c-5p	ANP32E	protein_coding	1	0	0	0
hsa-let-7c-5p	AP3M1	protein_coding	1	0	0	0
hsa-let-7c-5p	AP3S2	protein_coding	1	0	0	0
hsa-let-7c-5p	API5	protein_coding	1	0	0	0
hsa-let-7c-5p	ARCN1	protein_coding	1	0	0	0
hsa-let-7c-5p	AREL1	protein_coding	1	0	0	0
hsa-let-7c-5p	ARHGAP18	protein_coding	1	0	0	0
hsa-let-7c-5p	ARHGEF39	protein_coding	1	0	0	0
hsa-let-7c-5p	ARL8A	protein_coding	1	0	0	0
hsa-let-7c-5p	ASNA1	protein_coding	1	0	0	0
hsa-let-7c-5p	ATG9A	protein_coding	1	0	0	0
hsa-let-7c-5p	ATP13A3	protein_coding	1	0	0	0
hsa-let-7c-5p	ATP5MC2	protein_coding	1	0	0	0
hsa-let-7c-5p	ATP5MPL	protein_coding	1	0	0	0
hsa-let-7c-5p	ATP6V1B2	protein_coding	1	0	0	0
hsa-let-7c-5p	ATP7B	protein_coding	1	0	0	0
hsa-let-7c-5p	B4GALT6	protein_coding	1	0	0	0
hsa-let-7c-5p	BCAM	protein_coding	1	0	0	0
hsa-let-7c-5p	BLOC1S4	protein_coding	1	0	0	0
hsa-let-7c-5p	BRCC3	protein_coding	1	0	0	0
hsa-let-7c-5p	BRMS1L	protein_coding	1	0	0	0
hsa-let-7c-5p	BRWD1	protein_coding	1	0	0	0
hsa-let-7c-5p	BTBD7	protein_coding	1	0	0	0
hsa-let-7c-5p	C15orf38-AP3S2	protein_coding	1	0	0	0
hsa-let-7c-5p	C19orf12	protein_coding	1	0	0	0
hsa-let-7c-5p	C19orf47	protein_coding	1	0	0	0
hsa-let-7c-5p	C19orf53	protein_coding	1	0	0	0
hsa-let-7c-5p	C1orf21	protein_coding	1	0	0	0
hsa-let-7c-5p	CALCOCO2	protein_coding	1	0	0	0
hsa-let-7c-5p	CAPN15	protein_coding	1	0	0	0
hsa-let-7c-5p	CBR4	protein_coding	1	0	0	0
hsa-let-7c-5p	CCDC174	protein_coding	1	0	0	0
hsa-let-7c-5p	CCDC43	protein_coding	1	0	0	0
hsa-let-7c-5p	CD46	protein_coding	1	0	0	0
hsa-let-7c-5p	CD59	protein_coding	1	0	0	0
hsa-let-7c-5p	CDC23	protein_coding	1	0	0	0
hsa-let-7c-5p	CDC25B	protein_coding	1	0	0	0
hsa-let-7c-5p	CDC42SE1	protein_coding	1	0	0	0
hsa-let-7c-5p	CDC6	protein_coding	1	0	0	0
hsa-let-7c-5p	CENPK	protein_coding	1	0	0	0
hsa-let-7c-5p	CEP55	protein_coding	1	0	0	0
hsa-let-7c-5p	CEP57L1	protein_coding	1	0	0	0
hsa-let-7c-5p	CERS2	protein_coding	1	0	0	0
hsa-let-7c-5p	CGN	protein_coding	1	0	0	0
hsa-let-7c-5p	CHIC1	protein_coding	1	0	0	0
hsa-let-7c-5p	CHRAC1	protein_coding	1	0	0	0
hsa-let-7c-5p	CHST3	protein_coding	1	0	0	0
hsa-let-7c-5p	CHURC1	protein_coding	1	0	0	0
hsa-let-7c-5p	CNIH1	protein_coding	1	0	0	0
hsa-let-7c-5p	COG5	protein_coding	1	0	0	0
hsa-let-7c-5p	COL6A3	protein_coding	1	0	0	0
hsa-let-7c-5p	COLGALT1	protein_coding	1	0	0	0
hsa-let-7c-5p	CREB3L2	protein_coding	1	0	0	0
hsa-let-7c-5p	CREB3L4	protein_coding	1	0	0	0
hsa-let-7c-5p	CREBRF	protein_coding	1	0	0	0
hsa-let-7c-5p	CSRNP3	protein_coding	1	0	0	0
hsa-let-7c-5p	CTSB	protein_coding	1	0	0	0
hsa-let-7c-5p	CTSL	protein_coding	1	0	0	0
hsa-let-7c-5p	CYTH1	protein_coding	1	0	0	0
hsa-let-7c-5p	DAZAP2	protein_coding	1	0	0	0
hsa-let-7c-5p	DCBLD2	protein_coding	1	0	0	0
hsa-let-7c-5p	DCP1A	protein_coding	1	0	0	0
hsa-let-7c-5p	DCUN1D4	protein_coding	1	0	0	0
hsa-let-7c-5p	DDHD1	protein_coding	1	0	0	0
hsa-let-7c-5p	DDOST	protein_coding	1	0	0	0
hsa-let-7c-5p	DDX52	protein_coding	1	0	0	0
hsa-let-7c-5p	DHTKD1	protein_coding	1	0	0	0
hsa-let-7c-5p	DIABLO	protein_coding	1	0	0	0
hsa-let-7c-5p	DIEXF	protein_coding	1	0	0	0
hsa-let-7c-5p	DLAT	protein_coding	1	0	0	0
hsa-let-7c-5p	DMKN	protein_coding	1	0	0	0
hsa-let-7c-5p	DNAJB1	protein_coding	1	0	0	0
hsa-let-7c-5p	DNAJB11	protein_coding	1	0	0	0
hsa-let-7c-5p	DNAJC27	protein_coding	1	0	0	0
hsa-let-7c-5p	DNMBP	protein_coding	1	0	0	0
hsa-let-7c-5p	DOCK10	protein_coding	1	0	0	0
hsa-let-7c-5p	DPAGT1	protein_coding	1	0	0	0
hsa-let-7c-5p	DPY19L4	protein_coding	1	0	0	0
hsa-let-7c-5p	DSTYK	protein_coding	1	0	0	0
hsa-let-7c-5p	E2F2	protein_coding	1	0	0	0
hsa-let-7c-5p	E2F7	protein_coding	1	0	0	0
hsa-let-7c-5p	ECHDC1	protein_coding	1	0	0	0
hsa-let-7c-5p	ECI2	protein_coding	1	0	0	0
hsa-let-7c-5p	EGLN3	protein_coding	1	0	0	0
hsa-let-7c-5p	EIF1AD	protein_coding	1	0	0	0
hsa-let-7c-5p	EIF1AX	protein_coding	1	0	0	0
hsa-let-7c-5p	EIF2S3	protein_coding	1	0	0	0
hsa-let-7c-5p	EIF4EBP1	protein_coding	1	0	0	0
hsa-let-7c-5p	ELMSAN1	protein_coding	1	0	0	0
hsa-let-7c-5p	EPB41	protein_coding	1	0	0	0
hsa-let-7c-5p	ERH	protein_coding	1	0	0	0
hsa-let-7c-5p	FAM122A	protein_coding	1	0	0	0
hsa-let-7c-5p	FAM160B1	protein_coding	1	0	0	0
hsa-let-7c-5p	FAM217B	protein_coding	1	0	0	0
hsa-let-7c-5p	FAM222B	protein_coding	1	0	0	0
hsa-let-7c-5p	FAM43A	protein_coding	1	0	0	0
hsa-let-7c-5p	FAS	protein_coding	1	0	0	0
hsa-let-7c-5p	FBXW2	protein_coding	1	0	0	0
hsa-let-7c-5p	FEN1	protein_coding	1	0	0	0
hsa-let-7c-5p	FKTN	protein_coding	1	0	0	0
hsa-let-7c-5p	FOS	protein_coding	1	0	0	0
hsa-let-7c-5p	FP565260.7	protein_coding	1	0	0	0
hsa-let-7c-5p	FRAT2	protein_coding	1	0	0	0
hsa-let-7c-5p	FUS	protein_coding	1	0	0	0
hsa-let-7c-5p	GALNT10	protein_coding	1	0	0	0
hsa-let-7c-5p	GFPT1	protein_coding	1	0	0	0
hsa-let-7c-5p	GFRA1	protein_coding	1	0	0	0
hsa-let-7c-5p	GGA2	protein_coding	1	0	0	0
hsa-let-7c-5p	GLB1	protein_coding	1	0	0	0
hsa-let-7c-5p	GLI2	protein_coding	1	0	0	0
hsa-let-7c-5p	GLO1	protein_coding	1	0	0	0
hsa-let-7c-5p	GLS	protein_coding	1	0	0	0
hsa-let-7c-5p	GMNN	protein_coding	1	0	0	0
hsa-let-7c-5p	GNB4	protein_coding	1	0	0	0
hsa-let-7c-5p	GOLGA8A	protein_coding	1	0	0	0
hsa-let-7c-5p	GOLGA8B	protein_coding	1	0	0	0
hsa-let-7c-5p	GOLPH3	protein_coding	1	0	0	0
hsa-let-7c-5p	GPR137B	protein_coding	1	0	0	0
hsa-let-7c-5p	GPR63	protein_coding	1	0	0	0
hsa-let-7c-5p	GTPBP2	protein_coding	1	0	0	0
hsa-let-7c-5p	GYS1	protein_coding	1	0	0	0
hsa-let-7c-5p	GZF1	protein_coding	1	0	0	0
hsa-let-7c-5p	HMGCS1	protein_coding	1	0	0	0
hsa-let-7c-5p	HMMR	protein_coding	1	0	0	0
hsa-let-7c-5p	HNRNPC	protein_coding	1	0	0	0
hsa-let-7c-5p	HOMER1	protein_coding	1	0	0	0
hsa-let-7c-5p	HYOU1	protein_coding	1	0	0	0
hsa-let-7c-5p	IL10	protein_coding	1	0	0	0
hsa-let-7c-5p	IMPAD1	protein_coding	1	0	0	0
hsa-let-7c-5p	INO80	protein_coding	1	0	0	0
hsa-let-7c-5p	IRF4	protein_coding	1	0	0	0
hsa-let-7c-5p	ISCA2	protein_coding	1	0	0	0
hsa-let-7c-5p	ITGAV	protein_coding	1	0	0	0
hsa-let-7c-5p	KBTBD6	protein_coding	1	0	0	0
hsa-let-7c-5p	KBTBD8	protein_coding	1	0	0	0
hsa-let-7c-5p	KCTD5	protein_coding	1	0	0	0
hsa-let-7c-5p	KDM5B	protein_coding	1	0	0	0
hsa-let-7c-5p	KIAA0895	protein_coding	1	0	0	0
hsa-let-7c-5p	KIAA1147	protein_coding	1	0	0	0
hsa-let-7c-5p	KLHDC3	protein_coding	1	0	0	0
hsa-let-7c-5p	KLHL28	protein_coding	1	0	0	0
hsa-let-7c-5p	KLHL42	protein_coding	1	0	0	0
hsa-let-7c-5p	KPNA6	protein_coding	1	0	0	0
hsa-let-7c-5p	LAMC1	protein_coding	1	0	0	0
hsa-let-7c-5p	LAMP2	protein_coding	1	0	0	0
hsa-let-7c-5p	LARP1	protein_coding	1	0	0	0
hsa-let-7c-5p	LARP4B	protein_coding	1	0	0	0
hsa-let-7c-5p	LASP1	protein_coding	1	0	0	0
hsa-let-7c-5p	LATS2	protein_coding	1	0	0	0
hsa-let-7c-5p	LDLR	protein_coding	1	0	0	0
hsa-let-7c-5p	LONRF2	protein_coding	1	0	0	0
hsa-let-7c-5p	LRRC1	protein_coding	1	0	0	0
hsa-let-7c-5p	LRRC58	protein_coding	1	0	0	0
hsa-let-7c-5p	LSM6	protein_coding	1	0	0	0
hsa-let-7c-5p	MAGT1	protein_coding	1	0	0	0
hsa-let-7c-5p	MAPK1	protein_coding	1	0	0	0
hsa-let-7c-5p	MARK3	protein_coding	1	0	0	0
hsa-let-7c-5p	MED13L	protein_coding	1	0	0	0
hsa-let-7c-5p	MED24	protein_coding	1	0	0	0
hsa-let-7c-5p	MEST	protein_coding	1	0	0	0
hsa-let-7c-5p	METTL16	protein_coding	1	0	0	0
hsa-let-7c-5p	METTL9	protein_coding	1	0	0	0
hsa-let-7c-5p	MEX3A	protein_coding	1	0	0	0
hsa-let-7c-5p	MIER2	protein_coding	1	0	0	0
hsa-let-7c-5p	MIER3	protein_coding	1	0	0	0
hsa-let-7c-5p	MKL2	protein_coding	1	0	0	0
hsa-let-7c-5p	MKLN1	protein_coding	1	0	0	0
hsa-let-7c-5p	MMD	protein_coding	1	0	0	0
hsa-let-7c-5p	MMGT1	protein_coding	1	0	0	0
hsa-let-7c-5p	MOB3B	protein_coding	1	0	0	0
hsa-let-7c-5p	MOCS3	protein_coding	1	0	0	0
hsa-let-7c-5p	MPHOSPH6	protein_coding	1	0	0	0
hsa-let-7c-5p	MRPS6	protein_coding	1	0	0	0
hsa-let-7c-5p	MTHFD2	protein_coding	1	0	0	0
hsa-let-7c-5p	MTMR4	protein_coding	1	0	0	0
hsa-let-7c-5p	MTX3	protein_coding	1	0	0	0
hsa-let-7c-5p	MYD88	protein_coding	1	0	0	0
hsa-let-7c-5p	MZT2A	protein_coding	1	0	0	0
hsa-let-7c-5p	MZT2B	protein_coding	1	0	0	0
hsa-let-7c-5p	NCOA4	protein_coding	1	0	0	0
hsa-let-7c-5p	NCSTN	protein_coding	1	0	0	0
hsa-let-7c-5p	NEDD4	protein_coding	1	0	0	0
hsa-let-7c-5p	NEK7	protein_coding	1	0	0	0
hsa-let-7c-5p	NFAT5	protein_coding	1	0	0	0
hsa-let-7c-5p	NIN	protein_coding	1	0	0	0
hsa-let-7c-5p	NR1D2	protein_coding	1	0	0	0
hsa-let-7c-5p	NTN4	protein_coding	1	0	0	0
hsa-let-7c-5p	OAS1	protein_coding	1	0	0	0
hsa-let-7c-5p	ORC2	protein_coding	1	0	0	0
hsa-let-7c-5p	OTUD3	protein_coding	1	0	0	0
hsa-let-7c-5p	OTUD4	protein_coding	1	0	0	0
hsa-let-7c-5p	OTULIN	protein_coding	1	0	0	0
hsa-let-7c-5p	PAPSS2	protein_coding	1	0	0	0
hsa-let-7c-5p	PARP14	protein_coding	1	0	0	0
hsa-let-7c-5p	PATL1	protein_coding	1	0	0	0
hsa-let-7c-5p	PCNP	protein_coding	1	0	0	0
hsa-let-7c-5p	PDCD11	protein_coding	1	0	0	0
hsa-let-7c-5p	PDCD4	protein_coding	1	0	0	0
hsa-let-7c-5p	PDIA3	protein_coding	1	0	0	0
hsa-let-7c-5p	PDLIM5	protein_coding	1	0	0	0
hsa-let-7c-5p	PGAP3	protein_coding	1	0	0	0
hsa-let-7c-5p	PGK1	protein_coding	1	0	0	0
hsa-let-7c-5p	PHC3	protein_coding	1	0	0	0
hsa-let-7c-5p	PIAS4	protein_coding	1	0	0	0
hsa-let-7c-5p	PKD1	protein_coding	1	0	0	0
hsa-let-7c-5p	PLXNA1	protein_coding	1	0	0	0
hsa-let-7c-5p	PM20D2	protein_coding	1	0	0	0
hsa-let-7c-5p	POLD3	protein_coding	1	0	0	0
hsa-let-7c-5p	POLQ	protein_coding	1	0	0	0
hsa-let-7c-5p	PPP1R2	protein_coding	1	0	0	0
hsa-let-7c-5p	PRKAA2	protein_coding	1	0	0	0
hsa-let-7c-5p	PRKCE	protein_coding	1	0	0	0
hsa-let-7c-5p	PRNP	protein_coding	1	0	0	0
hsa-let-7c-5p	PRRC2C	protein_coding	1	0	0	0
hsa-let-7c-5p	PSME3	protein_coding	1	0	0	0
hsa-let-7c-5p	PTGS2	protein_coding	1	0	0	0
hsa-let-7c-5p	PURB	protein_coding	1	0	0	0
hsa-let-7c-5p	PVR	protein_coding	1	0	0	0
hsa-let-7c-5p	RAB40B	protein_coding	1	0	0	0
hsa-let-7c-5p	RAC1	protein_coding	1	0	0	0
hsa-let-7c-5p	RALGAPB	protein_coding	1	0	0	0
hsa-let-7c-5p	RASSF3	protein_coding	1	0	0	0
hsa-let-7c-5p	RBM12	protein_coding	1	0	0	0
hsa-let-7c-5p	RBM12B	protein_coding	1	0	0	0
hsa-let-7c-5p	RBSN	protein_coding	1	0	0	0
hsa-let-7c-5p	REEP3	protein_coding	1	0	0	0
hsa-let-7c-5p	RGL1	protein_coding	1	0	0	0
hsa-let-7c-5p	RGS4	protein_coding	1	0	0	0
hsa-let-7c-5p	RHOBTB3	protein_coding	1	0	0	0
hsa-let-7c-5p	RIMKLB	protein_coding	1	0	0	0
hsa-let-7c-5p	RND3	protein_coding	1	0	0	0
hsa-let-7c-5p	RNF114	protein_coding	1	0	0	0
hsa-let-7c-5p	RNF122	protein_coding	1	0	0	0
hsa-let-7c-5p	RNF139	protein_coding	1	0	0	0
hsa-let-7c-5p	RNF213	protein_coding	1	0	0	0
hsa-let-7c-5p	RPAP2	protein_coding	1	0	0	0
hsa-let-7c-5p	RPIA	protein_coding	1	0	0	0
hsa-let-7c-5p	RPL23A	protein_coding	1	0	0	0
hsa-let-7c-5p	RPL31	protein_coding	1	0	0	0
hsa-let-7c-5p	RRP15	protein_coding	1	0	0	0
hsa-let-7c-5p	RSAD1	protein_coding	1	0	0	0
hsa-let-7c-5p	RUFY2	protein_coding	1	0	0	0
hsa-let-7c-5p	S100A16	protein_coding	1	0	0	0
hsa-let-7c-5p	SAE1	protein_coding	1	0	0	0
hsa-let-7c-5p	SAP30BP	protein_coding	1	0	0	0
hsa-let-7c-5p	SASS6	protein_coding	1	0	0	0
hsa-let-7c-5p	SCAMP5	protein_coding	1	0	0	0
hsa-let-7c-5p	SCML1	protein_coding	1	0	0	0
hsa-let-7c-5p	SCML2	protein_coding	1	0	0	0
hsa-let-7c-5p	SDE2	protein_coding	1	0	0	0
hsa-let-7c-5p	SEC11A	protein_coding	1	0	0	0
hsa-let-7c-5p	SECISBP2L	protein_coding	1	0	0	0
hsa-let-7c-5p	SELENOT	protein_coding	1	0	0	0
hsa-let-7c-5p	SEPHS2	protein_coding	1	0	0	0
hsa-let-7c-5p	SERINC1	protein_coding	1	0	0	0
hsa-let-7c-5p	SESN2	protein_coding	1	0	0	0
hsa-let-7c-5p	SFXN2	protein_coding	1	0	0	0
hsa-let-7c-5p	SH3PXD2B	protein_coding	1	0	0	0
hsa-let-7c-5p	SH3RF1	protein_coding	1	0	0	0
hsa-let-7c-5p	SHISA5	protein_coding	1	0	0	0
hsa-let-7c-5p	SIK1	protein_coding	1	0	0	0
hsa-let-7c-5p	SIK1B	protein_coding	1	0	0	0
hsa-let-7c-5p	SIKE1	protein_coding	1	0	0	0
hsa-let-7c-5p	SIMC1	protein_coding	1	0	0	0
hsa-let-7c-5p	SIPA1L2	protein_coding	1	0	0	0
hsa-let-7c-5p	SIX4	protein_coding	1	0	0	0
hsa-let-7c-5p	SLC25A38	protein_coding	1	0	0	0
hsa-let-7c-5p	SLC26A2	protein_coding	1	0	0	0
hsa-let-7c-5p	SLC2A3	protein_coding	1	0	0	0
hsa-let-7c-5p	SLC37A4	protein_coding	1	0	0	0
hsa-let-7c-5p	SLC7A11	protein_coding	1	0	0	0
hsa-let-7c-5p	SLC7A6	protein_coding	1	0	0	0
hsa-let-7c-5p	SLK	protein_coding	1	0	0	0
hsa-let-7c-5p	SLMAP	protein_coding	1	0	0	0
hsa-let-7c-5p	SMG1	protein_coding	1	0	0	0
hsa-let-7c-5p	SMIM8	protein_coding	1	0	0	0
hsa-let-7c-5p	SNRNP200	protein_coding	1	0	0	0
hsa-let-7c-5p	SNX27	protein_coding	1	0	0	0
hsa-let-7c-5p	SNX5	protein_coding	1	0	0	0
hsa-let-7c-5p	SOAT1	protein_coding	1	0	0	0
hsa-let-7c-5p	SORT1	protein_coding	1	0	0	0
hsa-let-7c-5p	SP1	protein_coding	1	0	0	0
hsa-let-7c-5p	SPCS3	protein_coding	1	0	0	0
hsa-let-7c-5p	SPOPL	protein_coding	1	0	0	0
hsa-let-7c-5p	SPRED2	protein_coding	1	0	0	0
hsa-let-7c-5p	SPTBN1	protein_coding	1	0	0	0
hsa-let-7c-5p	SPTSSB	protein_coding	1	0	0	0
hsa-let-7c-5p	SRD5A1	protein_coding	1	0	0	0
hsa-let-7c-5p	SRSF8	protein_coding	1	0	0	0
hsa-let-7c-5p	SSX2IP	protein_coding	1	0	0	0
hsa-let-7c-5p	ST13	protein_coding	1	0	0	0
hsa-let-7c-5p	STAMBP	protein_coding	1	0	0	0
hsa-let-7c-5p	STAU1	protein_coding	1	0	0	0
hsa-let-7c-5p	STK38	protein_coding	1	0	0	0
hsa-let-7c-5p	STK4	protein_coding	1	0	0	0
hsa-let-7c-5p	STOM	protein_coding	1	0	0	0
hsa-let-7c-5p	STX16	protein_coding	1	0	0	0
hsa-let-7c-5p	SUDS3	protein_coding	1	0	0	0
hsa-let-7c-5p	SUPT4H1	protein_coding	1	0	0	0
hsa-let-7c-5p	SVIP	protein_coding	1	0	0	0
hsa-let-7c-5p	SWSAP1	protein_coding	1	0	0	0
hsa-let-7c-5p	SYNJ2BP	protein_coding	1	0	0	0
hsa-let-7c-5p	TADA2B	protein_coding	1	0	0	0
hsa-let-7c-5p	TC2N	protein_coding	1	0	0	0
hsa-let-7c-5p	TCEAL8	protein_coding	1	0	0	0
hsa-let-7c-5p	TEX261	protein_coding	1	0	0	0
hsa-let-7c-5p	TFRC	protein_coding	1	0	0	0
hsa-let-7c-5p	TINF2	protein_coding	1	0	0	0
hsa-let-7c-5p	TLDC1	protein_coding	1	0	0	0
hsa-let-7c-5p	TLE4	protein_coding	1	0	0	0
hsa-let-7c-5p	TLK1	protein_coding	1	0	0	0
hsa-let-7c-5p	TLN1	protein_coding	1	0	0	0
hsa-let-7c-5p	TMED10	protein_coding	1	0	0	0
hsa-let-7c-5p	TMEM173	protein_coding	1	0	0	0
hsa-let-7c-5p	TNRC6A	protein_coding	1	0	0	0
hsa-let-7c-5p	TNRC6B	protein_coding	1	0	0	0
hsa-let-7c-5p	TOMM20	protein_coding	1	0	0	0
hsa-let-7c-5p	TOR2A	protein_coding	1	0	0	0
hsa-let-7c-5p	TP53I11	protein_coding	1	0	0	0
hsa-let-7c-5p	TP53INP1	protein_coding	1	0	0	0
hsa-let-7c-5p	TRAF3IP1	protein_coding	1	0	0	0
hsa-let-7c-5p	TRAK2	protein_coding	1	0	0	0
hsa-let-7c-5p	TRAM2	protein_coding	1	0	0	0
hsa-let-7c-5p	TRAPPC10	protein_coding	1	0	0	0
hsa-let-7c-5p	TRIM37	protein_coding	1	0	0	0
hsa-let-7c-5p	TRIM65	protein_coding	1	0	0	0
hsa-let-7c-5p	TRUB1	protein_coding	1	0	0	0
hsa-let-7c-5p	TSC22D3	protein_coding	1	0	0	0
hsa-let-7c-5p	TSPAN3	protein_coding	1	0	0	0
hsa-let-7c-5p	TST	protein_coding	1	0	0	0
hsa-let-7c-5p	TTYH3	protein_coding	1	0	0	0
hsa-let-7c-5p	TULP4	protein_coding	1	0	0	0
hsa-let-7c-5p	UHRF1	protein_coding	1	0	0	0
hsa-let-7c-5p	UHRF1BP1	protein_coding	1	0	0	0
hsa-let-7c-5p	URGCP	protein_coding	1	0	0	0
hsa-let-7c-5p	URM1	protein_coding	1	0	0	0
hsa-let-7c-5p	USO1	protein_coding	1	0	0	0
hsa-let-7c-5p	USP37	protein_coding	1	0	0	0
hsa-let-7c-5p	USP9X	protein_coding	1	0	0	0
hsa-let-7c-5p	UST	protein_coding	1	0	0	0
hsa-let-7c-5p	VAMP3	protein_coding	1	0	0	0
hsa-let-7c-5p	VAPA	protein_coding	1	0	0	0
hsa-let-7c-5p	VAPB	protein_coding	1	0	0	0
hsa-let-7c-5p	VAV2	protein_coding	1	0	0	0
hsa-let-7c-5p	VPS26A	protein_coding	1	0	0	0
hsa-let-7c-5p	VPS37B	protein_coding	1	0	0	0
hsa-let-7c-5p	VPS8	protein_coding	1	0	0	0
hsa-let-7c-5p	WDR6	protein_coding	1	0	0	0
hsa-let-7c-5p	XIAP	protein_coding	1	0	0	0
hsa-let-7c-5p	XRN1	protein_coding	1	0	0	0
hsa-let-7c-5p	YAP1	protein_coding	1	0	0	0
hsa-let-7c-5p	YIPF3	protein_coding	1	0	0	0
hsa-let-7c-5p	ZC3H11A	protein_coding	1	0	0	0
hsa-let-7c-5p	ZC3H6	protein_coding	1	0	0	0
hsa-let-7c-5p	ZC3HAV1	protein_coding	1	0	0	0
hsa-let-7c-5p	ZDHHC3	protein_coding	1	0	0	0
hsa-let-7c-5p	ZFHX4	protein_coding	1	0	0	0
hsa-let-7c-5p	ZFYVE16	protein_coding	1	0	0	0
hsa-let-7c-5p	ZNF141	protein_coding	1	0	0	0
hsa-let-7c-5p	ZNF17	protein_coding	1	0	0	0
hsa-let-7c-5p	ZNF211	protein_coding	1	0	0	0
hsa-let-7c-5p	ZNF257	protein_coding	1	0	0	0
hsa-let-7c-5p	ZNF264	protein_coding	1	0	0	0
hsa-let-7c-5p	ZNF395	protein_coding	1	0	0	0
hsa-let-7c-5p	ZNF445	protein_coding	1	0	0	0
hsa-let-7c-5p	ZNF512	protein_coding	1	0	0	0
hsa-let-7c-5p	ZNF526	protein_coding	1	0	0	0
hsa-let-7c-5p	ZNF557	protein_coding	1	0	0	0
hsa-let-7c-5p	ZNF585A	protein_coding	1	0	0	0
hsa-let-7c-5p	ZNF618	protein_coding	1	0	0	0
hsa-let-7c-5p	ZNF623	protein_coding	1	0	0	0
hsa-let-7c-5p	ZNF70	protein_coding	1	0	0	0
hsa-let-7c-5p	ZNF91	protein_coding	1	0	0	0
hsa-let-7c-5p	ABCA2	protein_coding	0	0	0	0
hsa-let-7c-5p	ABHD18	protein_coding	0	0	0	0
hsa-let-7c-5p	AC004080.3	protein_coding	0	0	0	0
hsa-let-7c-5p	AC018523.2	protein_coding	0	0	0	0
hsa-let-7c-5p	AC068580.4	protein_coding	0	0	0	0
hsa-let-7c-5p	AC099811.2	protein_coding	0	0	0	0
hsa-let-7c-5p	ACTB	protein_coding	0	0	0	0
hsa-let-7c-5p	AL031708.1	protein_coding	0	0	0	0
hsa-let-7c-5p	AL136295.4	protein_coding	0	0	0	0
hsa-let-7c-5p	ALDH1L2	protein_coding	0	0	0	0
hsa-let-7c-5p	ALG8	protein_coding	0	0	0	0
hsa-let-7c-5p	ARIH1	protein_coding	0	0	0	0
hsa-let-7c-5p	ASCC3	protein_coding	0	0	0	0
hsa-let-7c-5p	C17orf51	protein_coding	0	0	0	0
hsa-let-7c-5p	C1orf159	protein_coding	0	0	0	0
hsa-let-7c-5p	C5orf30	protein_coding	0	0	0	0
hsa-let-7c-5p	C6orf141	protein_coding	0	0	0	0
hsa-let-7c-5p	CENPN	protein_coding	0	0	0	0
hsa-let-7c-5p	CEP290	protein_coding	0	0	0	0
hsa-let-7c-5p	CLPX	protein_coding	0	0	0	0
hsa-let-7c-5p	CLUH	protein_coding	0	0	0	0
hsa-let-7c-5p	COL27A1	protein_coding	0	0	0	0
hsa-let-7c-5p	COPB1	protein_coding	0	0	0	0
hsa-let-7c-5p	CRAMP1	protein_coding	0	0	0	0
hsa-let-7c-5p	CS	protein_coding	0	0	0	0
hsa-let-7c-5p	CUX1	protein_coding	0	0	0	0
hsa-let-7c-5p	CYP2R1	protein_coding	0	0	0	0
hsa-let-7c-5p	EYA3	protein_coding	0	0	0	0
hsa-let-7c-5p	FAM214A	protein_coding	0	0	0	0
hsa-let-7c-5p	FLNA	protein_coding	0	0	0	0
hsa-let-7c-5p	GPAT4	protein_coding	0	0	0	0
hsa-let-7c-5p	GPATCH8	protein_coding	0	0	0	0
hsa-let-7c-5p	HELLS	protein_coding	0	0	0	0
hsa-let-7c-5p	HOMER2	protein_coding	0	0	0	0
hsa-let-7c-5p	HOMEZ	protein_coding	0	0	0	0
hsa-let-7c-5p	IFITM10	protein_coding	0	0	0	0
hsa-let-7c-5p	IMP4	protein_coding	0	0	0	0
hsa-let-7c-5p	IPO4	protein_coding	0	0	0	0
hsa-let-7c-5p	KAT2A	protein_coding	0	0	0	0
hsa-let-7c-5p	KPNA5	protein_coding	0	0	0	0
hsa-let-7c-5p	LEPROT	protein_coding	0	0	0	0
hsa-let-7c-5p	MACF1	protein_coding	0	0	0	0
hsa-let-7c-5p	MAP3K2	protein_coding	0	0	0	0
hsa-let-7c-5p	MAP3K4	protein_coding	0	0	0	0
hsa-let-7c-5p	MBNL3	protein_coding	0	0	0	0
hsa-let-7c-5p	MDM4	protein_coding	0	0	0	0
hsa-let-7c-5p	MSH6	protein_coding	0	0	0	0
hsa-let-7c-5p	MYCBP2	protein_coding	0	0	0	0
hsa-let-7c-5p	NEK9	protein_coding	0	0	0	0
hsa-let-7c-5p	PABPC3	protein_coding	0	0	0	0
hsa-let-7c-5p	PARP9	protein_coding	0	0	0	0
hsa-let-7c-5p	PCYOX1L	protein_coding	0	0	0	0
hsa-let-7c-5p	PDE7A	protein_coding	0	0	0	0
hsa-let-7c-5p	PHLDB2	protein_coding	0	0	0	0
hsa-let-7c-5p	PLEKHM1	protein_coding	0	0	0	0
hsa-let-7c-5p	POLE	protein_coding	0	0	0	0
hsa-let-7c-5p	PREB	protein_coding	0	0	0	0
hsa-let-7c-5p	PRPF39	protein_coding	0	0	0	0
hsa-let-7c-5p	REV3L	protein_coding	0	0	0	0
hsa-let-7c-5p	RIPK2	protein_coding	0	0	0	0
hsa-let-7c-5p	RPS6KB1	protein_coding	0	0	0	0
hsa-let-7c-5p	SALL1	protein_coding	0	0	0	0
hsa-let-7c-5p	SETDB1	protein_coding	0	0	0	0
hsa-let-7c-5p	SFSWAP	protein_coding	0	0	0	0
hsa-let-7c-5p	SGMS2	protein_coding	0	0	0	0
hsa-let-7c-5p	SMARCD1	protein_coding	0	0	0	0
hsa-let-7c-5p	SRGAP1	protein_coding	0	0	0	0
hsa-let-7c-5p	TLL1	protein_coding	0	0	0	0
hsa-let-7c-5p	TLR4	protein_coding	0	0	0	0
hsa-let-7c-5p	TMEM165	protein_coding	0	0	0	0
hsa-let-7c-5p	TTC17	protein_coding	0	0	0	0
hsa-let-7c-5p	TTC26	protein_coding	0	0	0	0
hsa-let-7c-5p	UGCG	protein_coding	0	0	0	0
hsa-let-7c-5p	UTY	protein_coding	0	0	0	0
hsa-let-7c-5p	WDR41	protein_coding	0	0	0	0
hsa-let-7c-5p	XPC	protein_coding	0	0	0	0
hsa-let-7c-5p	YY1	protein_coding	0	0	0	0
