# Supplementary material for: Circular RNA circCORO1C promotes laryngeal squamous cell carcinoma progression by modulating the let-7c-5p/PBX3 axis
Source: Mol Cancer. 2020 Jun 2;19:99. doi: 10.1186/s12943-020-01215-4 (PMC7265647; doi:10.1186/s12943-020-01215-4)
Supplement: Supplementary file 1 — Additional file 1: Table S1. Clinical features of 57 LSCC samples for RNA sequencing. Table S2. Clinical features of 107 LSCC samples for qPCR validation. Table S3. Differentially expressed circRNAs in LSCC tissues. Table S4. Differentially expressed miRNAs in LSCC tissues. Table S5. Differentially expressed mRNAs in LSCC tissues. Table S6. Primer sequences for RT-PCR and qPCR analysis. Table S7. Prediction of circCORO1C and miRNA interaction by seedVicious. Table S8. let-7c-5p target gene prediction by ENCORI. Table S9. Intersection of predicted let-7c-5p targets and upregulated mRNAs in LSCC tissues [file 12943_2020_1215_MOESM1_ESM.zip › Table S9. Intersection of let-7c-5p targets.xlsx]

## Sheet: Sheet1
Table S9. Intersection of predicted let-7c-5p targets and upregulated mRNAs in LSCC tissues.
ID	Gene_name	Gene_type	Description	log2(foldchange)	pvalue	padj
ENSG00000159217	IGF2BP1	protein_coding	insulin-like growth factor 2 mRNA binding protein 1 [Source:HGNC Symbol;Acc:28866]	4.69378	1.42908e-46	2.17699e-44
ENSG00000123388	HOXC11	protein_coding	homeobox C11 [Source:HGNC Symbol;Acc:5123]	4.51137	1.74769e-35	9.57195e-34
ENSG00000187772	LIN28B	protein_coding	lin-28 homolog B (C. elegans) [Source:HGNC Symbol;Acc:32207]	3.70472	1.06926e-20	1.41439e-19
ENSG00000149948	HMGA2	protein_coding	high mobility group AT-hook 2 [Source:HGNC Symbol;Acc:5009]	3.1074	1.63249e-47	2.70037e-45
ENSG00000108821	COL1A1	protein_coding	collagen, type I, alpha 1 [Source:HGNC Symbol;Acc:2197]	2.86298	6.42003e-50	1.37431e-47
ENSG00000204262	COL5A2	protein_coding	collagen, type V, alpha 2 [Source:HGNC Symbol;Acc:2210]	2.19583	8.17259e-44	1.01007e-41
ENSG00000187498	COL4A1	protein_coding	collagen, type IV, alpha 1 [Source:HGNC Symbol;Acc:2202]	2.15259	6.93467e-59	4.12953e-56
ENSG00000168542	COL3A1	protein_coding	collagen, type III, alpha 1 [Source:HGNC Symbol;Acc:2201]	1.92915	5.42779e-25	1.11876e-23
ENSG00000136231	IGF2BP3	protein_coding	insulin-like growth factor 2 mRNA binding protein 3 [Source:HGNC Symbol;Acc:28868]	1.77565	3.67904e-14	2.56102e-13
ENSG00000073792	IGF2BP2	protein_coding	insulin-like growth factor 2 mRNA binding protein 2 [Source:HGNC Symbol;Acc:28867]	1.76928	1.82765e-21	2.61165e-20
ENSG00000164692	COL1A2	protein_coding	collagen, type I, alpha 2 [Source:HGNC Symbol;Acc:2198]	1.64904	5.33618e-20	6.58021e-19
ENSG00000171848	RRM2	protein_coding	ribonucleotide reductase M2 [Source:HGNC Symbol;Acc:10452]	1.5176	6.64797e-16	5.53187e-15
ENSG00000180263	FGD6	protein_coding	FYVE, RhoGEF and PH domain containing 6 [Source:HGNC Symbol;Acc:21740]	1.4203	1.56108e-41	1.58292e-39
ENSG00000164045	CDC25A	protein_coding	cell division cycle 25A [Source:HGNC Symbol;Acc:1725]	1.23924	2.41437e-21	3.40695e-20
ENSG00000123612	ACVR1C	protein_coding	activin A receptor, type IC [Source:HGNC Symbol;Acc:18123]	1.23252	6.27829e-14	4.27765e-13
ENSG00000185338	SOCS1	protein_coding	suppressor of cytokine signaling 1 [Source:HGNC Symbol;Acc:19383]	1.12551	4.21865e-13	2.65659e-12
ENSG00000069956	MAPK6	protein_coding	mitogen-activated protein kinase 6 [Source:HGNC Symbol;Acc:6879]	1.0158	8.99919e-15	6.66685e-14
ENSG00000153317	ASAP1	protein_coding	ArfGAP with SH3 domain, ankyrin repeat and PH domain 1 [Source:HGNC Symbol;Acc:2720]	0.804436	3.48015e-37	2.25261e-35
ENSG00000114999	TTL	protein_coding	tubulin tyrosine ligase [Source:HGNC Symbol;Acc:21586]	0.787992	2.18934e-30	7.56383e-29
ENSG00000164933	SLC25A32	protein_coding	solute carrier family 25 (mitochondrial folate carrier), member 32 [Source:HGNC Symbol;Acc:29683]	0.734964	1.12191e-25	2.48444e-24
ENSG00000196428	TSC22D2	protein_coding	TSC22 domain family, member 2 [Source:HGNC Symbol;Acc:29095]	0.734388	4.31423e-15	3.30526e-14
ENSG00000144136	SLC20A1	protein_coding	solute carrier family 20 (phosphate transporter), member 1 [Source:HGNC Symbol;Acc:10946]	0.708154	4.4874e-14	3.10394e-13
ENSG00000106367	AP1S1	protein_coding	adaptor-related protein complex 1, sigma 1 subunit [Source:HGNC Symbol;Acc:559]	0.685439	2.80512e-14	1.97832e-13
ENSG00000106799	TGFBR1	protein_coding	transforming growth factor, beta receptor 1 [Source:HGNC Symbol;Acc:11772]	0.658582	2.16855e-18	2.28816e-17
ENSG00000111711	GOLT1B	protein_coding	golgi transport 1B [Source:HGNC Symbol;Acc:20175]	0.644063	4.09226e-19	4.66677e-18
ENSG00000169016	E2F6	protein_coding	E2F transcription factor 6 [Source:HGNC Symbol;Acc:3120]	0.621291	8.54174e-24	1.55508e-22
ENSG00000114125	RNF7	protein_coding	ring finger protein 7 [Source:HGNC Symbol;Acc:10070]	0.617146	1.39118e-16	1.241e-15
ENSG00000170113	NIPA1	protein_coding	non imprinted in Prader-Willi/Angelman syndrome 1 [Source:HGNC Symbol;Acc:17043]	0.614034	2.29308e-14	1.63125e-13
ENSG00000153207	AHCTF1	protein_coding	AT hook containing transcription factor 1 [Source:HGNC Symbol;Acc:24618]	0.585028	1.86464e-20	2.41172e-19
ENSG00000213281	NRAS	protein_coding	neuroblastoma RAS viral (v-ras) oncogene homolog [Source:HGNC Symbol;Acc:7989]	0.584772	1.06173e-10	5.20253e-10
ENSG00000165195	PIGA	protein_coding	phosphatidylinositol glycan anchor biosynthesis, class A [Source:HGNC Symbol;Acc:8957]	0.568863	7.84785e-10	3.50946e-09
ENSG00000167081	PBX3	protein_coding	pre-B-cell leukemia homeobox 3 [Source:HGNC Symbol;Acc:8634]	0.546959	2.10905e-10	1.00299e-09
ENSG00000136261	BZW2	protein_coding	basic leucine zipper and W2 domains 2 [Source:HGNC Symbol;Acc:18808]	0.536488	6.63977e-10	2.98922e-09
ENSG00000128989	ARPP19	protein_coding	cAMP-regulated phosphoprotein, 19kDa [Source:HGNC Symbol;Acc:16967]	0.522022	2.5421e-11	1.33129e-10
ENSG00000186432	KPNA4	protein_coding	karyopherin alpha 4 (importin alpha 3) [Source:HGNC Symbol;Acc:6397]	0.518734	6.67229e-14	4.53949e-13
ENSG00000138074	SLC5A6	protein_coding	solute carrier family 5 (sodium-dependent vitamin transporter), member 6 [Source:HGNC Symbol;Acc:11041]	0.510091	3.202e-11	1.66068e-10
ENSG00000187605	TET3	protein_coding	tet methylcytosine dioxygenase 3 [Source:HGNC Symbol;Acc:28313]	0.585165	1.9459e-09	8.3299e-09
ENSG00000188215	DCUN1D3	protein_coding	DCN1, defective in cullin neddylation 1, domain containing 3 (S. cerevisiae) [Source:HGNC Symbol;Acc:28734]	0.636932	3.9394e-09	1.6211e-08
ENSG00000118503	TNFAIP3	protein_coding	tumor necrosis factor, alpha-induced protein 3 [Source:HGNC Symbol;Acc:11896]	0.803494	6.17273e-09	2.4864e-08
ENSG00000126003	PLAGL2	protein_coding	pleiomorphic adenoma gene-like 2 [Source:HGNC Symbol;Acc:9047]	0.530545	2.61888e-08	9.81279e-08
ENSG00000137309	HMGA1	protein_coding	high mobility group AT-hook 1 [Source:HGNC Symbol;Acc:5010]	0.742048	3.80089e-08	1.4003e-07
ENSG00000088756	ARHGAP28	protein_coding	Rho GTPase activating protein 28 [Source:HGNC Symbol;Acc:25509]	0.808998	7.65578e-08	2.72309e-07
ENSG00000099194	SCD	protein_coding	stearoyl-CoA desaturase (delta-9-desaturase) [Source:HGNC Symbol;Acc:10571]	1.01861	7.95143e-08	2.82243e-07
ENSG00000128510	CPA4	protein_coding	carboxypeptidase A4 [Source:HGNC Symbol;Acc:15740]	1.41011	2.54806e-07	8.53576e-07
ENSG00000114770	ABCC5	protein_coding	ATP-binding cassette, sub-family C (CFTR/MRP), member 5 [Source:HGNC Symbol;Acc:56]	0.774691	1.41178e-06	4.31048e-06
ENSG00000143067	ZNF697	protein_coding	zinc finger protein 697 [Source:HGNC Symbol;Acc:32034]	0.567672	3.47799e-06	1.00815e-05
ENSG00000140450	ARRDC4	protein_coding	arrestin domain containing 4 [Source:HGNC Symbol;Acc:28087]	0.641622	3.75898e-06	1.08499e-05
ENSG00000145623	OSMR	protein_coding	oncostatin M receptor [Source:HGNC Symbol;Acc:8507]	0.527953	2.08609e-05	5.46764e-05
ENSG00000103742	IGDCC4	protein_coding	immunoglobulin superfamily, DCC subclass, member 4 [Source:HGNC Symbol;Acc:13770]	0.62457	0.000222014	0.000505978
ENSG00000270757	MOB4	protein_coding	MOB-like protein phocein; cDNA FLJ52887, highly similar to Preimplantation protein 3 [Source:UniProtKB/TrEMBL;Acc:B4DM50]	1.00658	0.000331706	0.000737096
ENSG00000137801	THBS1	protein_coding	thrombospondin 1 [Source:HGNC Symbol;Acc:11785]	0.521619	0.000954803	0.00198073
